# Supplementary material for: Crystal structure of N′-(2,6-di­methyl­phen­yl)benzene­carboximidamide tetra­hydro­furan monosolvate
Source: Acta Crystallogr E Crystallogr Commun. 2015 Jan 1;71(Pt 1):o28–9. doi: 10.1107/S2056989014026255 (PMC4331870; doi:10.1107/S2056989014026255)
Supplement: Supplementary file 1 [file e-71-00o28-sup1.cif]

##############################################################################
#                                                                            #
# This CIF contains the data in a paper accepted for publication in          #
# Acta Crystallographica Section E. It conforms to the requirements of       #
# Notes for Authors for Acta Crystallographica Section E, and has been       #
# peer reviewed under the auspices of the IUCr Commission on Journals.       #
#                                                                            #
# Full details of the Crystallographic Information File format               #
# are given in the paper "The Crystallographic Information File (CIF):       #
# a New Standard Archive File for Crystallography" by S. R. Hall, F. H.      #
# Allen and I. D. Brown [Acta Cryst. (1991), A47, 655-685].                  #
#                                                                            #
# The current version of the core CIF dictionary is obtainable from          #
# ftp://ftp.iucr.org/pub/cif_core.dic.                                       #
#                                                                            #
# Software is freely available for graphical display of the structure(s)     #
# in this CIF. For information consult the CIF software page                 #
# http://www.iucr.org/resources/cif/software.                                #
#                                                                            #
# This file may be used for bona fide research purposes within the           #
# scientific community so long as proper attribution is given to the journal # 
# article from which it was obtained.                                        #
#                                                                            #
##############################################################################
data_I
_audit_creation_method     SHELXL-97
_database_code_depnum_ccdc_archive     'CCDC 1036842'
_chemical_name_systematic
;
<i>N</i>'-(2,6-Dimethylphenyl)benzenecarboximidamide
tetrahydrofuran monosolvate
;
_chemical_name_common     ?
_chemical_formula_moiety     'C15 H16 N2, C4 H8 O'
_chemical_formula_sum     'C19 H24 N2 O'
_chemical_formula_iupac     'C15 H16 N2, C4 H8 O'
_chemical_formula_weight     296.40
_chemical_melting_point     ?
_symmetry_cell_setting     monoclinic
_symmetry_space_group_name_H-M     'P 21/c'
loop_
    _symmetry_equiv_pos_as_xyz
    'x, y, z'
    '-x, y+1/2, -z+1/2'
    '-x, -y, -z'
    'x, -y-1/2, z-1/2'
_cell_length_a     10.075(4)
_cell_length_b     14.549(6)
_cell_length_c     24.208(8)
_cell_angle_alpha     90.00
_cell_angle_beta     90.662(8)
_cell_angle_gamma     90.00
_cell_volume     3548(2)
_cell_formula_units_Z     8
_cell_measurement_reflns_used     1838
_cell_measurement_theta_min     2.459
_cell_measurement_theta_max     23.147
_cell_measurement_temperature     200(2)
_exptl_crystal_description     Block
_exptl_crystal_colour     Colorless
_exptl_crystal_size_max     0.30
_exptl_crystal_size_mid     0.30
_exptl_crystal_size_min     0.25
_exptl_crystal_density_diffrn     1.110
_exptl_crystal_density_meas     ?
_exptl_crystal_density_method     'not measured'
_exptl_crystal_F_000     1280
_exptl_absorpt_coefficient_mu     0.069
_exptl_absorpt_correction_type     multi-scan
_exptl_absorpt_process_details
;
(SADABS; Sheldrick, 1996)
;
_exptl_absorpt_correction_T_min     0.9797
_exptl_absorpt_correction_T_max     0.9830
_exptl_special_details
;
;
_diffrn_ambient_temperature     200(2)
_diffrn_radiation_type     MoK\a
_diffrn_radiation_wavelength     0.71073
_diffrn_radiation_source     'fine-focus sealed tube'
_diffrn_radiation_monochromator     graphite
_diffrn_measurement_device_type     'Bruker SMART CCD'
_diffrn_measurement_method     '\f and \w scan'
_diffrn_detector_area_resol_mean     ?
_diffrn_reflns_number     19431
_diffrn_reflns_av_R_equivalents     0.0758
_diffrn_reflns_av_sigmaI/netI     0.0805
_diffrn_reflns_theta_min     1.63
_diffrn_reflns_theta_max     25.00
_diffrn_reflns_theta_full     25.00
_diffrn_measured_fraction_theta_max     1.000
_diffrn_measured_fraction_theta_full     1.000
_diffrn_reflns_limit_h_min     -11
_diffrn_reflns_limit_h_max     11
_diffrn_reflns_limit_k_min     -17
_diffrn_reflns_limit_k_max     17
_diffrn_reflns_limit_l_min     -15
_diffrn_reflns_limit_l_max     28
_diffrn_standards_number     ?
_diffrn_standards_interval_count     ?
_diffrn_standards_interval_time     ?
_diffrn_standards_decay_%     ?
_refine_special_details
;
Refinement of <i>F</i>^2^ against ALL reflections. The weighted <i>R</i>-factor
<i>wR</i> and goodness of fit <i>S</i> are based on <i>F</i>^2^, conventional
<i>R</i>-factors <i>R</i> are based on <i>F</i>, with <i>F</i> set to zero for
negative <i>F</i>^2^. The threshold expression of <i>F</i>^2^ >
\s(<i>F</i>^2^) is used only for calculating <i>R</i>-factors(gt) <i>etc</i>.
and is not relevant to the choice of reflections for refinement.
<i>R</i>-factors based on <i>F</i>^2^ are statistically about twice as large
as those based on <i>F</i>, and <i>R</i>- factors based on ALL data will be
even larger.
;
_reflns_number_total     6239
_reflns_number_gt     2958
_reflns_threshold_expression     I>2\s(I)
_refine_ls_structure_factor_coef     Fsqd
_refine_ls_matrix_type     full
_refine_ls_R_factor_all     0.1431
_refine_ls_R_factor_gt     0.0537
_refine_ls_wR_factor_gt     0.1228
_refine_ls_wR_factor_ref     0.1589
_refine_ls_goodness_of_fit_ref     1.003
_refine_ls_restrained_S_all     1.004
_refine_ls_number_reflns     6239
_refine_ls_number_parameters     402
_refine_ls_number_restraints     1
_refine_ls_hydrogen_treatment     constr
_refine_ls_weighting_scheme     calc
_refine_ls_weighting_details
         'calc w=1/[\s^2^(Fo^2^)+(0.0633P)^2^+0.1551P] where P=(Fo^2^+2Fc^2^)/3'
_atom_sites_solution_hydrogens     geom
_atom_sites_solution_primary     direct
_atom_sites_solution_secondary     difmap
_refine_ls_shift/su_max     0.000
_refine_ls_shift/su_mean     0.000
_refine_diff_density_max     0.185
_refine_diff_density_min     -0.157
_refine_ls_extinction_method
;
SHELXL97 (Sheldrick, 2008)
;
_refine_ls_extinction_coef     0.0052(7)
_refine_ls_extinction_expression
                                  'Fc^*^=kFc[1+0.001xFc^2^\l^3^/sin(2\q)]^-1/4^'
loop_
    _atom_type_symbol
    _atom_type_description
    _atom_type_scat_dispersion_real
    _atom_type_scat_dispersion_imag
    _atom_type_scat_source
    'C' 'C' 0.0033 0.0016
                         'International Tables Vol C Tables 4.2.6.8 and 6.1.1.4'
    'H' 'H' 0.0000 0.0000
                         'International Tables Vol C Tables 4.2.6.8 and 6.1.1.4'
    'N' 'N' 0.0061 0.0033
                         'International Tables Vol C Tables 4.2.6.8 and 6.1.1.4'
    'O' 'O' 0.0106 0.0060
                         'International Tables Vol C Tables 4.2.6.8 and 6.1.1.4'
_computing_data_collection
;
SMART (Bruker, 2000)
;
_computing_cell_refinement
;
SAINT (Bruker, 2000)
;
_computing_data_reduction
;
SAINT (Bruker, 2000)
;
_computing_structure_solution
;
SHELXS97 (Sheldrick, 2008)
;
_computing_structure_refinement
;
SHELXL97 (Sheldrick, 2008)
;
_computing_molecular_graphics
;
SHELXTL/PC (Sheldrick, 2008)
;
_computing_publication_material
;
SHELXL97 (Sheldrick, 2008)
;
loop_
    _atom_site_type_symbol
    _atom_site_label
    _atom_site_fract_x
    _atom_site_fract_y
    _atom_site_fract_z
    _atom_site_U_iso_or_equiv
    _atom_site_adp_type
    _atom_site_calc_flag
    _atom_site_refinement_flags
    _atom_site_occupancy
    _atom_site_symmetry_multiplicity
    _atom_site_disorder_assembly
    _atom_site_disorder_group
    N N1 0.38595(19) 0.73562(14) 0.38856(8) 0.0489(6) Uani d . 1 1 . .
    N N2 0.6122(2) 0.69654(16) 0.39181(9) 0.0635(7) Uani d . 1 1 . .
    H H2A 0.6220 0.7139 0.4265 0.076 Uiso calc R 1 1 . .
    H H2B 0.6803 0.6743 0.3737 0.076 Uiso calc R 1 1 . .
    N N3 0.88493(19) 0.64602(14) 0.33988(8) 0.0512(6) Uani d . 1 1 . .
    N N4 1.1129(2) 0.65628(15) 0.35904(9) 0.0680(7) Uani d . 1 1 . .
    H H4A 1.1280 0.5992 0.3488 0.082 Uiso calc R 1 1 . .
    H H4B 1.1788 0.6909 0.3709 0.082 Uiso calc R 1 1 . .
    C C1 0.3862(2) 0.77187(18) 0.44302(11) 0.0478(7) Uani d . 1 1 . .
    C C2 0.3850(3) 0.86787(19) 0.44921(12) 0.0580(7) Uani d . 1 1 . .
    C C3 0.3632(3) 0.9046(2) 0.50151(15) 0.0748(9) Uani d . 1 1 . .
    H H3 0.3627 0.9694 0.5062 0.090 Uiso calc R 1 1 . .
    C C4 0.3425(3) 0.8487(3) 0.54637(14) 0.0863(11) Uani d . 1 1 . .
    H H4 0.3248 0.8746 0.5815 0.104 Uiso calc R 1 1 . .
    C C5 0.3475(3) 0.7550(3) 0.53989(13) 0.0826(10) Uani d . 1 1 . .
    H H5 0.3354 0.7168 0.5712 0.099 Uiso calc R 1 1 . .
    C C6 0.3699(3) 0.7143(2) 0.48870(12) 0.0612(8) Uani d . 1 1 . .
    C C7 0.4045(3) 0.9291(2) 0.39988(13) 0.0851(10) Uani d . 1 1 . .
    H H7A 0.4005 0.9936 0.4115 0.128 Uiso calc R 1 1 . .
    H H7B 0.3345 0.9171 0.3724 0.128 Uiso calc R 1 1 . .
    H H7C 0.4913 0.9165 0.3836 0.128 Uiso calc R 1 1 . .
    C C8 0.3732(3) 0.6115(2) 0.48238(13) 0.0922(11) Uani d . 1 1 . .
    H H8A 0.2986 0.5917 0.4589 0.138 Uiso calc R 1 1 . .
    H H8B 0.3663 0.5826 0.5188 0.138 Uiso calc R 1 1 . .
    H H8C 0.4568 0.5932 0.4653 0.138 Uiso calc R 1 1 . .
    C C9 0.4927(3) 0.70415(17) 0.36643(10) 0.0455(6) Uani d . 1 1 . .
    C C10 0.4851(2) 0.67278(17) 0.30779(11) 0.0478(7) Uani d . 1 1 . .
    C C11 0.3895(3) 0.7092(2) 0.27270(12) 0.0623(8) Uani d . 1 1 . .
    H H11 0.3302 0.7545 0.2861 0.075 Uiso calc R 1 1 . .
    C C12 0.3790(3) 0.6804(2) 0.21812(13) 0.0826(10) Uani d . 1 1 . .
    H H12 0.3125 0.7058 0.1945 0.099 Uiso calc R 1 1 . .
    C C13 0.4645(3) 0.6154(3) 0.19833(13) 0.0857(10) Uani d . 1 1 . .
    H H13 0.4579 0.5961 0.1609 0.103 Uiso calc R 1 1 . .
    C C14 0.5598(3) 0.5782(2) 0.23253(14) 0.0805(10) Uani d . 1 1 . .
    H H14 0.6188 0.5329 0.2189 0.097 Uiso calc R 1 1 . .
    C C15 0.5697(3) 0.6067(2) 0.28703(12) 0.0643(8) Uani d . 1 1 . .
    H H15 0.6357 0.5805 0.3105 0.077 Uiso calc R 1 1 . .
    C C16 0.8975(2) 0.55500(18) 0.31850(12) 0.0513(7) Uani d . 1 1 . .
    C C17 0.8837(3) 0.4790(2) 0.35303(13) 0.0647(8) Uani d U 1 1 . .
    C C18 0.8782(3) 0.3913(2) 0.32926(18) 0.0841(10) Uani d . 1 1 . .
    H H18 0.8693 0.3390 0.3525 0.101 Uiso calc R 1 1 . .
    C C19 0.8853(3) 0.3794(2) 0.27344(19) 0.0861(11) Uani d . 1 1 . .
    H H19 0.8800 0.3194 0.2581 0.103 Uiso calc R 1 1 . .
    C C20 0.9001(3) 0.4541(2) 0.23951(15) 0.0768(9) Uani d . 1 1 . .
    H H20 0.9051 0.4453 0.2007 0.092 Uiso calc R 1 1 . .
    C C21 0.9080(2) 0.5430(2) 0.26115(13) 0.0608(8) Uani d . 1 1 . .
    C C22 0.8773(4) 0.4925(2) 0.41468(14) 0.1000(11) Uani d U 1 1 . .
    H H22A 0.8666 0.4327 0.4328 0.150 Uiso calc R 1 1 . .
    H H22B 0.8016 0.5320 0.4235 0.150 Uiso calc R 1 1 . .
    H H22C 0.9595 0.5215 0.4279 0.150 Uiso calc R 1 1 . .
    C C23 0.9254(4) 0.6242(2) 0.22403(12) 0.0913(11) Uani d . 1 1 . .
    H H23A 0.8530 0.6680 0.2299 0.137 Uiso calc R 1 1 . .
    H H23B 0.9242 0.6039 0.1854 0.137 Uiso calc R 1 1 . .
    H H23C 1.0105 0.6540 0.2324 0.137 Uiso calc R 1 1 . .
    C C24 0.9884(2) 0.69064(17) 0.35657(10) 0.0479(6) Uani d . 1 1 . .
    C C25 0.9695(2) 0.78779(17) 0.37466(11) 0.0479(7) Uani d . 1 1 . .
    C C26 1.0508(3) 0.82922(19) 0.41377(12) 0.0631(8) Uani d . 1 1 . .
    H H26 1.1229 0.7957 0.4294 0.076 Uiso calc R 1 1 . .
    C C27 1.0285(3) 0.9193(2) 0.43048(14) 0.0789(9) Uani d . 1 1 . .
    H H27 1.0849 0.9467 0.4575 0.095 Uiso calc R 1 1 . .
    C C28 0.9254(3) 0.9687(2) 0.40811(15) 0.0810(10) Uani d . 1 1 . .
    H H28 0.9104 1.0303 0.4195 0.097 Uiso calc R 1 1 . .
    C C29 0.8436(3) 0.9287(2) 0.36907(13) 0.0735(9) Uani d . 1 1 . .
    H H29 0.7716 0.9626 0.3536 0.088 Uiso calc R 1 1 . .
    C C30 0.8659(3) 0.83899(19) 0.35218(12) 0.0612(8) Uani d . 1 1 . .
    H H30 0.8096 0.8122 0.3249 0.073 Uiso calc R 1 1 . .
    C C31 0.2488(4) 0.4339(4) 0.2957(2) 0.1365(17) Uani d . 1 1 . .
    H H31A 0.2651 0.4871 0.2712 0.164 Uiso calc R 1 1 . .
    H H31B 0.1603 0.4083 0.2863 0.164 Uiso calc R 1 1 . .
    C C32 0.3484(5) 0.3654(3) 0.2872(2) 0.1356(17) Uani d . 1 1 . .
    H H32A 0.3986 0.3784 0.2532 0.163 Uiso calc R 1 1 . .
    H H32B 0.3077 0.3037 0.2839 0.163 Uiso calc R 1 1 . .
    C C33 0.4359(5) 0.3701(3) 0.3359(2) 0.1303(15) Uani d . 1 1 . .
    H H33A 0.5266 0.3888 0.3253 0.156 Uiso calc R 1 1 . .
    H H33B 0.4406 0.3098 0.3547 0.156 Uiso calc R 1 1 . .
    C C34 0.3747(5) 0.4403(3) 0.37231(17) 0.1204(14) Uani d . 1 1 . .
    H H34A 0.3646 0.4156 0.4101 0.144 Uiso calc R 1 1 . .
    H H34B 0.4313 0.4959 0.3743 0.144 Uiso calc R 1 1 . .
    C C35 0.8550(5) 0.6907(3) 0.5224(2) 0.1243(15) Uani d . 1 1 . .
    H H35A 0.9129 0.6905 0.4896 0.149 Uiso calc R 1 1 . .
    H H35B 0.8520 0.6277 0.5378 0.149 Uiso calc R 1 1 . .
    C C36 0.9064(5) 0.7568(4) 0.5648(2) 0.1462(18) Uani d . 1 1 . .
    H H36A 0.9141 0.7269 0.6014 0.175 Uiso calc R 1 1 . .
    H H36B 0.9945 0.7808 0.5543 0.175 Uiso calc R 1 1 . .
    C C37 0.8081(5) 0.8308(3) 0.5658(2) 0.1511(19) Uani d . 1 1 . .
    H H37A 0.7645 0.8332 0.6022 0.181 Uiso calc R 1 1 . .
    H H37B 0.8511 0.8908 0.5589 0.181 Uiso calc R 1 1 . .
    C C38 0.7154(4) 0.8113(3) 0.5243(2) 0.1309(16) Uani d . 1 1 . .
    H H38A 0.6248 0.8226 0.5381 0.157 Uiso calc R 1 1 . .
    H H38B 0.7302 0.8523 0.4923 0.157 Uiso calc R 1 1 . .
    O O1 0.2509(3) 0.4619(2) 0.34960(16) 0.1421(12) Uani d . 1 1 . .
    O O2 0.7271(3) 0.7206(2) 0.50790(11) 0.1237(10) Uani d . 1 1 . .
loop_
    _atom_site_aniso_label
    _atom_site_aniso_U_11
    _atom_site_aniso_U_22
    _atom_site_aniso_U_33
    _atom_site_aniso_U_12
    _atom_site_aniso_U_13
    _atom_site_aniso_U_23
    N1 0.0377(13) 0.0606(14) 0.0482(14) 0.0003(10) -0.0005(10) -0.0089(11)
    N2 0.0381(14) 0.0985(19) 0.0536(15) 0.0037(12) -0.0051(11) -0.0178(13)
    N3 0.0396(13) 0.0502(13) 0.0638(15) 0.0000(10) -0.0013(11) -0.0106(11)
    N4 0.0374(14) 0.0586(15) 0.1079(19) 0.0003(11) -0.0044(12) -0.0200(13)
    C1 0.0341(15) 0.0596(18) 0.0498(18) 0.0002(12) 0.0003(12) -0.0029(15)
    C2 0.0462(17) 0.062(2) 0.066(2) 0.0009(13) -0.0073(14) -0.0112(16)
    C3 0.064(2) 0.078(2) 0.082(3) 0.0058(16) -0.0124(18) -0.029(2)
    C4 0.076(2) 0.122(3) 0.060(2) 0.019(2) -0.0083(18) -0.029(2)
    C5 0.075(2) 0.113(3) 0.060(2) 0.011(2) 0.0049(17) 0.003(2)
    C6 0.0533(18) 0.074(2) 0.056(2) 0.0007(15) 0.0007(14) -0.0007(17)
    C7 0.093(3) 0.062(2) 0.101(3) -0.0047(17) 0.003(2) 0.0069(18)
    C8 0.106(3) 0.081(3) 0.089(3) 0.000(2) 0.017(2) 0.0199(19)
    C9 0.0378(16) 0.0505(16) 0.0482(17) -0.0052(12) -0.0005(13) 0.0014(12)
    C10 0.0348(15) 0.0565(16) 0.0520(18) -0.0022(12) -0.0008(13) -0.0052(14)
    C11 0.0552(19) 0.077(2) 0.054(2) 0.0126(15) -0.0001(15) -0.0026(16)
    C12 0.079(2) 0.112(3) 0.057(2) 0.022(2) -0.0140(17) -0.0053(19)
    C13 0.075(2) 0.125(3) 0.057(2) 0.009(2) -0.0085(19) -0.027(2)
    C14 0.059(2) 0.108(3) 0.074(2) 0.0180(18) -0.0073(18) -0.037(2)
    C15 0.0450(18) 0.082(2) 0.066(2) 0.0082(15) -0.0097(15) -0.0193(16)
    C16 0.0308(15) 0.0516(17) 0.071(2) -0.0002(12) 0.0004(13) -0.0054(15)
    C17 0.0475(18) 0.064(2) 0.083(2) -0.0028(14) 0.0045(15) 0.0017(18)
    C18 0.065(2) 0.058(2) 0.129(3) -0.0055(16) 0.001(2) 0.003(2)
    C19 0.062(2) 0.063(2) 0.133(4) 0.0011(17) -0.007(2) -0.024(2)
    C20 0.056(2) 0.083(3) 0.092(3) 0.0080(17) -0.0096(17) -0.030(2)
    C21 0.0434(17) 0.064(2) 0.075(2) 0.0049(13) -0.0011(15) -0.0091(17)
    C22 0.109(3) 0.093(3) 0.098(3) 0.004(2) 0.021(2) 0.022(2)
    C23 0.111(3) 0.091(3) 0.072(2) 0.001(2) 0.004(2) -0.0036(19)
    C24 0.0383(16) 0.0513(16) 0.0542(17) -0.0001(13) 0.0033(13) -0.0029(13)
    C25 0.0381(15) 0.0484(16) 0.0572(18) -0.0026(13) 0.0051(13) -0.0027(13)
    C26 0.0473(17) 0.064(2) 0.078(2) 0.0008(14) -0.0035(15) -0.0159(16)
    C27 0.058(2) 0.076(2) 0.103(3) -0.0021(17) -0.0027(18) -0.0324(19)
    C28 0.068(2) 0.061(2) 0.115(3) 0.0013(18) 0.016(2) -0.020(2)
    C29 0.061(2) 0.059(2) 0.101(3) 0.0092(16) -0.0016(18) -0.0033(18)
    C30 0.0516(18) 0.0562(18) 0.076(2) 0.0014(15) -0.0028(15) 0.0004(15)
    C31 0.102(4) 0.165(5) 0.142(4) 0.045(3) -0.016(3) -0.031(4)
    C32 0.114(4) 0.128(4) 0.164(4) 0.035(3) -0.044(3) -0.059(3)
    C33 0.118(4) 0.114(4) 0.157(4) 0.031(3) -0.034(3) -0.018(3)
    C34 0.147(4) 0.105(3) 0.109(3) -0.014(3) -0.006(3) -0.014(3)
    C35 0.129(4) 0.114(4) 0.131(4) 0.030(3) 0.026(3) 0.011(3)
    C36 0.111(4) 0.185(5) 0.142(4) 0.024(4) -0.057(3) -0.008(4)
    C37 0.139(4) 0.130(4) 0.182(5) 0.015(3) -0.076(4) -0.044(4)
    C38 0.114(4) 0.108(4) 0.170(4) 0.014(3) -0.054(3) -0.020(3)
    O1 0.126(3) 0.144(3) 0.156(3) 0.042(2) -0.002(2) -0.048(2)
    O2 0.141(3) 0.115(2) 0.114(2) 0.010(2) -0.0445(19) -0.0314(17)
_geom_special_details
;
All e.s.d.'s (except the e.s.d. in the dihedral angle between two l.s. planes)
are estimated using the full covariance matrix. The cell e.s.d.'s are taken
into account individually in the estimation of e.s.d.'s in distances, angles
and torsion angles; correlations between e.s.d.'s in cell parameters are only
used when they are defined by crystal symmetry. An approximate (isotropic)
treatment of cell e.s.d.'s is used for estimating e.s.d.'s involving l.s.
planes.
;
loop_
    _geom_bond_atom_site_label_1
    _geom_bond_atom_site_label_2
    _geom_bond_site_symmetry_2
    _geom_bond_distance
    _geom_bond_publ_flag
    N1 C9 . 1.291(3) ?
    N1 C1 . 1.420(3) ?
    N2 C9 . 1.350(3) ?
    N2 H2A . 0.8800 ?
    N2 H2B . 0.8800 ?
    N3 C24 . 1.289(3) ?
    N3 C16 . 1.428(3) ?
    N4 C24 . 1.351(3) ?
    N4 H4A . 0.8800 ?
    N4 H4B . 0.8800 ?
    C1 C6 . 1.399(4) ?
    C1 C2 . 1.405(4) ?
    C2 C3 . 1.394(4) ?
    C2 C7 . 1.505(4) ?
    C3 C4 . 1.374(4) ?
    C3 H3 . 0.9500 ?
    C4 C5 . 1.373(5) ?
    C4 H4 . 0.9500 ?
    C5 C6 . 1.394(4) ?
    C5 H5 . 0.9500 ?
    C6 C8 . 1.504(4) ?
    C7 H7A . 0.9800 ?
    C7 H7B . 0.9800 ?
    C7 H7C . 0.9800 ?
    C8 H8A . 0.9800 ?
    C8 H8B . 0.9800 ?
    C8 H8C . 0.9800 ?
    C9 C10 . 1.492(3) ?
    C10 C15 . 1.383(3) ?
    C10 C11 . 1.383(3) ?
    C11 C12 . 1.389(4) ?
    C11 H11 . 0.9500 ?
    C12 C13 . 1.370(4) ?
    C12 H12 . 0.9500 ?
    C13 C14 . 1.371(4) ?
    C13 H13 . 0.9500 ?
    C14 C15 . 1.386(4) ?
    C14 H14 . 0.9500 ?
    C15 H15 . 0.9500 ?
    C16 C17 . 1.394(4) ?
    C16 C21 . 1.404(4) ?
    C17 C18 . 1.400(4) ?
    C17 C22 . 1.507(4) ?
    C18 C19 . 1.365(4) ?
    C18 H18 . 0.9500 ?
    C19 C20 . 1.372(4) ?
    C19 H19 . 0.9500 ?
    C20 C21 . 1.397(4) ?
    C20 H20 . 0.9500 ?
    C21 C23 . 1.497(4) ?
    C22 H22A . 0.9800 ?
    C22 H22B . 0.9800 ?
    C22 H22C . 0.9800 ?
    C23 H23A . 0.9800 ?
    C23 H23B . 0.9800 ?
    C23 H23C . 0.9800 ?
    C24 C25 . 1.493(3) ?
    C25 C26 . 1.383(3) ?
    C25 C30 . 1.388(3) ?
    C26 C27 . 1.391(4) ?
    C26 H26 . 0.9500 ?
    C27 C28 . 1.369(4) ?
    C27 H27 . 0.9500 ?
    C28 C29 . 1.376(4) ?
    C28 H28 . 0.9500 ?
    C29 C30 . 1.387(4) ?
    C29 H29 . 0.9500 ?
    C30 H30 . 0.9500 ?
    C31 O1 . 1.367(4) ?
    C31 C32 . 1.431(5) ?
    C31 H31A . 0.9900 ?
    C31 H31B . 0.9900 ?
    C32 C33 . 1.465(5) ?
    C32 H32A . 0.9900 ?
    C32 H32B . 0.9900 ?
    C33 C34 . 1.488(5) ?
    C33 H33A . 0.9900 ?
    C33 H33B . 0.9900 ?
    C34 O1 . 1.393(5) ?
    C34 H34A . 0.9900 ?
    C34 H34B . 0.9900 ?
    C35 O2 . 1.401(5) ?
    C35 C36 . 1.496(6) ?
    C35 H35A . 0.9900 ?
    C35 H35B . 0.9900 ?
    C36 C37 . 1.462(6) ?
    C36 H36A . 0.9900 ?
    C36 H36B . 0.9900 ?
    C37 C38 . 1.393(5) ?
    C37 H37A . 0.9900 ?
    C37 H37B . 0.9900 ?
    C38 O2 . 1.384(4) ?
    C38 H38A . 0.9900 ?
    C38 H38B . 0.9900 ?
loop_
    _geom_angle_atom_site_label_1
    _geom_angle_atom_site_label_2
    _geom_angle_atom_site_label_3
    _geom_angle_site_symmetry_1
    _geom_angle_site_symmetry_3
    _geom_angle
    _geom_angle_publ_flag
    C9 N1 C1 . . 121.6(2) ?
    C9 N2 H2A . . 120.0 ?
    C9 N2 H2B . . 120.0 ?
    H2A N2 H2B . . 120.0 ?
    C24 N3 C16 . . 120.4(2) ?
    C24 N4 H4A . . 120.0 ?
    C24 N4 H4B . . 120.0 ?
    H4A N4 H4B . . 120.0 ?
    C6 C1 C2 . . 120.7(3) ?
    C6 C1 N1 . . 120.8(2) ?
    C2 C1 N1 . . 117.9(2) ?
    C3 C2 C1 . . 118.7(3) ?
    C3 C2 C7 . . 121.2(3) ?
    C1 C2 C7 . . 120.2(3) ?
    C4 C3 C2 . . 121.2(3) ?
    C4 C3 H3 . . 119.4 ?
    C2 C3 H3 . . 119.4 ?
    C5 C4 C3 . . 119.4(3) ?
    C5 C4 H4 . . 120.3 ?
    C3 C4 H4 . . 120.3 ?
    C4 C5 C6 . . 122.0(3) ?
    C4 C5 H5 . . 119.0 ?
    C6 C5 H5 . . 119.0 ?
    C5 C6 C1 . . 118.0(3) ?
    C5 C6 C8 . . 121.1(3) ?
    C1 C6 C8 . . 120.8(3) ?
    C2 C7 H7A . . 109.5 ?
    C2 C7 H7B . . 109.5 ?
    H7A C7 H7B . . 109.5 ?
    C2 C7 H7C . . 109.5 ?
    H7A C7 H7C . . 109.5 ?
    H7B C7 H7C . . 109.5 ?
    C6 C8 H8A . . 109.5 ?
    C6 C8 H8B . . 109.5 ?
    H8A C8 H8B . . 109.5 ?
    C6 C8 H8C . . 109.5 ?
    H8A C8 H8C . . 109.5 ?
    H8B C8 H8C . . 109.5 ?
    N1 C9 N2 . . 125.7(2) ?
    N1 C9 C10 . . 118.0(2) ?
    N2 C9 C10 . . 116.3(2) ?
    C15 C10 C11 . . 118.1(2) ?
    C15 C10 C9 . . 122.2(2) ?
    C11 C10 C9 . . 119.7(2) ?
    C10 C11 C12 . . 120.9(3) ?
    C10 C11 H11 . . 119.5 ?
    C12 C11 H11 . . 119.5 ?
    C13 C12 C11 . . 120.0(3) ?
    C13 C12 H12 . . 120.0 ?
    C11 C12 H12 . . 120.0 ?
    C12 C13 C14 . . 120.0(3) ?
    C12 C13 H13 . . 120.0 ?
    C14 C13 H13 . . 120.0 ?
    C13 C14 C15 . . 119.9(3) ?
    C13 C14 H14 . . 120.0 ?
    C15 C14 H14 . . 120.0 ?
    C10 C15 C14 . . 121.1(3) ?
    C10 C15 H15 . . 119.5 ?
    C14 C15 H15 . . 119.5 ?
    C17 C16 C21 . . 120.2(3) ?
    C17 C16 N3 . . 120.6(3) ?
    C21 C16 N3 . . 118.8(2) ?
    C16 C17 C18 . . 118.7(3) ?
    C16 C17 C22 . . 119.7(3) ?
    C18 C17 C22 . . 121.6(3) ?
    C19 C18 C17 . . 121.4(3) ?
    C19 C18 H18 . . 119.3 ?
    C17 C18 H18 . . 119.3 ?
    C18 C19 C20 . . 120.0(3) ?
    C18 C19 H19 . . 120.0 ?
    C20 C19 H19 . . 120.0 ?
    C19 C20 C21 . . 121.0(3) ?
    C19 C20 H20 . . 119.5 ?
    C21 C20 H20 . . 119.5 ?
    C20 C21 C16 . . 118.8(3) ?
    C20 C21 C23 . . 120.8(3) ?
    C16 C21 C23 . . 120.4(3) ?
    C17 C22 H22A . . 109.5 ?
    C17 C22 H22B . . 109.5 ?
    H22A C22 H22B . . 109.5 ?
    C17 C22 H22C . . 109.5 ?
    H22A C22 H22C . . 109.5 ?
    H22B C22 H22C . . 109.5 ?
    C21 C23 H23A . . 109.5 ?
    C21 C23 H23B . . 109.5 ?
    H23A C23 H23B . . 109.5 ?
    C21 C23 H23C . . 109.5 ?
    H23A C23 H23C . . 109.5 ?
    H23B C23 H23C . . 109.5 ?
    N3 C24 N4 . . 125.1(2) ?
    N3 C24 C25 . . 117.6(2) ?
    N4 C24 C25 . . 117.3(2) ?
    C26 C25 C30 . . 118.1(2) ?
    C26 C25 C24 . . 122.5(2) ?
    C30 C25 C24 . . 119.4(2) ?
    C25 C26 C27 . . 120.9(3) ?
    C25 C26 H26 . . 119.6 ?
    C27 C26 H26 . . 119.6 ?
    C28 C27 C26 . . 120.3(3) ?
    C28 C27 H27 . . 119.9 ?
    C26 C27 H27 . . 119.9 ?
    C27 C28 C29 . . 119.7(3) ?
    C27 C28 H28 . . 120.2 ?
    C29 C28 H28 . . 120.2 ?
    C28 C29 C30 . . 120.2(3) ?
    C28 C29 H29 . . 119.9 ?
    C30 C29 H29 . . 119.9 ?
    C29 C30 C25 . . 120.9(3) ?
    C29 C30 H30 . . 119.6 ?
    C25 C30 H30 . . 119.6 ?
    O1 C31 C32 . . 110.0(4) ?
    O1 C31 H31A . . 109.7 ?
    C32 C31 H31A . . 109.7 ?
    O1 C31 H31B . . 109.7 ?
    C32 C31 H31B . . 109.7 ?
    H31A C31 H31B . . 108.2 ?
    C31 C32 C33 . . 105.6(4) ?
    C31 C32 H32A . . 110.6 ?
    C33 C32 H32A . . 110.6 ?
    C31 C32 H32B . . 110.6 ?
    C33 C32 H32B . . 110.6 ?
    H32A C32 H32B . . 108.8 ?
    C32 C33 C34 . . 105.0(4) ?
    C32 C33 H33A . . 110.7 ?
    C34 C33 H33A . . 110.7 ?
    C32 C33 H33B . . 110.7 ?
    C34 C33 H33B . . 110.7 ?
    H33A C33 H33B . . 108.8 ?
    O1 C34 C33 . . 107.2(3) ?
    O1 C34 H34A . . 110.3 ?
    C33 C34 H34A . . 110.3 ?
    O1 C34 H34B . . 110.3 ?
    C33 C34 H34B . . 110.3 ?
    H34A C34 H34B . . 108.5 ?
    O2 C35 C36 . . 106.4(3) ?
    O2 C35 H35A . . 110.5 ?
    C36 C35 H35A . . 110.5 ?
    O2 C35 H35B . . 110.5 ?
    C36 C35 H35B . . 110.5 ?
    H35A C35 H35B . . 108.6 ?
    C37 C36 C35 . . 104.9(3) ?
    C37 C36 H36A . . 110.8 ?
    C35 C36 H36A . . 110.8 ?
    C37 C36 H36B . . 110.8 ?
    C35 C36 H36B . . 110.8 ?
    H36A C36 H36B . . 108.9 ?
    C38 C37 C36 . . 106.6(4) ?
    C38 C37 H37A . . 110.4 ?
    C36 C37 H37A . . 110.4 ?
    C38 C37 H37B . . 110.4 ?
    C36 C37 H37B . . 110.4 ?
    H37A C37 H37B . . 108.6 ?
    O2 C38 C37 . . 110.0(4) ?
    O2 C38 H38A . . 109.7 ?
    C37 C38 H38A . . 109.7 ?
    O2 C38 H38B . . 109.7 ?
    C37 C38 H38B . . 109.7 ?
    H38A C38 H38B . . 108.2 ?
    C31 O1 C34 . . 108.2(3) ?
    C38 O2 C35 . . 107.8(3) ?
loop_
    _geom_torsion_atom_site_label_1
    _geom_torsion_atom_site_label_2
    _geom_torsion_atom_site_label_3
    _geom_torsion_atom_site_label_4
    _geom_torsion_site_symmetry_1
    _geom_torsion_site_symmetry_2
    _geom_torsion_site_symmetry_3
    _geom_torsion_site_symmetry_4
    _geom_torsion
    _geom_torsion_publ_flag
    C9 N1 C1 C6 . . . . -86.3(3) ?
    C9 N1 C1 C2 . . . . 102.3(3) ?
    C6 C1 C2 C3 . . . . -1.9(4) ?
    N1 C1 C2 C3 . . . . 169.6(2) ?
    C6 C1 C2 C7 . . . . 179.1(2) ?
    N1 C1 C2 C7 . . . . -9.4(4) ?
    C1 C2 C3 C4 . . . . -0.4(4) ?
    C7 C2 C3 C4 . . . . 178.6(3) ?
    C2 C3 C4 C5 . . . . 2.1(5) ?
    C3 C4 C5 C6 . . . . -1.6(5) ?
    C4 C5 C6 C1 . . . . -0.6(4) ?
    C4 C5 C6 C8 . . . . -179.1(3) ?
    C2 C1 C6 C5 . . . . 2.4(4) ?
    N1 C1 C6 C5 . . . . -168.8(2) ?
    C2 C1 C6 C8 . . . . -179.1(3) ?
    N1 C1 C6 C8 . . . . 9.7(4) ?
    C1 N1 C9 N2 . . . . 4.0(4) ?
    C1 N1 C9 C10 . . . . -176.2(2) ?
    N1 C9 C10 C15 . . . . -153.2(2) ?
    N2 C9 C10 C15 . . . . 26.6(3) ?
    N1 C9 C10 C11 . . . . 25.7(3) ?
    N2 C9 C10 C11 . . . . -154.5(2) ?
    C15 C10 C11 C12 . . . . -0.2(4) ?
    C9 C10 C11 C12 . . . . -179.1(3) ?
    C10 C11 C12 C13 . . . . -0.3(5) ?
    C11 C12 C13 C14 . . . . 0.6(5) ?
    C12 C13 C14 C15 . . . . -0.3(5) ?
    C11 C10 C15 C14 . . . . 0.5(4) ?
    C9 C10 C15 C14 . . . . 179.4(3) ?
    C13 C14 C15 C10 . . . . -0.2(5) ?
    C24 N3 C16 C17 . . . . 93.1(3) ?
    C24 N3 C16 C21 . . . . -94.5(3) ?
    C21 C16 C17 C18 . . . . -1.1(4) ?
    N3 C16 C17 C18 . . . . 171.2(2) ?
    C21 C16 C17 C22 . . . . 177.9(2) ?
    N3 C16 C17 C22 . . . . -9.8(4) ?
    C16 C17 C18 C19 . . . . -0.4(4) ?
    C22 C17 C18 C19 . . . . -179.4(3) ?
    C17 C18 C19 C20 . . . . 1.0(5) ?
    C18 C19 C20 C21 . . . . -0.1(5) ?
    C19 C20 C21 C16 . . . . -1.4(4) ?
    C19 C20 C21 C23 . . . . 179.4(3) ?
    C17 C16 C21 C20 . . . . 2.0(4) ?
    N3 C16 C21 C20 . . . . -170.5(2) ?
    C17 C16 C21 C23 . . . . -178.8(3) ?
    N3 C16 C21 C23 . . . . 8.7(4) ?
    C16 N3 C24 N4 . . . . -4.3(4) ?
    C16 N3 C24 C25 . . . . 175.7(2) ?
    N3 C24 C25 C26 . . . . 151.3(2) ?
    N4 C24 C25 C26 . . . . -28.6(4) ?
    N3 C24 C25 C30 . . . . -28.0(3) ?
    N4 C24 C25 C30 . . . . 152.1(2) ?
    C30 C25 C26 C27 . . . . 0.7(4) ?
    C24 C25 C26 C27 . . . . -178.6(3) ?
    C25 C26 C27 C28 . . . . -0.3(5) ?
    C26 C27 C28 C29 . . . . 0.2(5) ?
    C27 C28 C29 C30 . . . . -0.4(5) ?
    C28 C29 C30 C25 . . . . 0.8(4) ?
    C26 C25 C30 C29 . . . . -0.9(4) ?
    C24 C25 C30 C29 . . . . 178.4(2) ?
    O1 C31 C32 C33 . . . . -14.6(6) ?
    C31 C32 C33 C34 . . . . 3.1(5) ?
    C32 C33 C34 O1 . . . . 8.9(5) ?
    O2 C35 C36 C37 . . . . -8.4(6) ?
    C35 C36 C37 C38 . . . . -4.4(6) ?
    C36 C37 C38 O2 . . . . 16.2(6) ?
    C32 C31 O1 C34 . . . . 20.8(6) ?
    C33 C34 O1 C31 . . . . -18.2(5) ?
    C37 C38 O2 C35 . . . . -22.1(5) ?
    C36 C35 O2 C38 . . . . 18.3(5) ?
loop_
    _geom_hbond_atom_site_label_D
    _geom_hbond_atom_site_label_H
    _geom_hbond_atom_site_label_A
    _geom_hbond_site_symmetry_A
    _geom_hbond_distance_DH
    _geom_hbond_distance_HA
    _geom_hbond_distance_DA
    _geom_hbond_angle_DHA
    N2 H2B N3 . 0.88 2.27 3.123(3) 165
    N4 H4B N1 1_655 0.88 2.22 3.061(3) 159
    N2 H2A O2 . 0.88 2.23 3.047(3) 155
    N4 H4A O1 1_655 0.88 2.35 3.160(4) 153
data_New_Global_Publ_Block
_journal_date_recd_electronic     2014-11-29
_journal_date_accepted     2014-11-30
_journal_name_full     'Acta Crystallographica, Section E'
_journal_year     2015
_journal_volume     71
_journal_issue      1
_journal_page_first     o28
_journal_page_last     o29
_journal_paper_category     HO
_journal_paper_doi     10.1107/S2056989014026255
_journal_coeditor_code     HB7332
_publ_contact_author_name     'Sheng-Di Bai'
_publ_contact_author_address
;
Institute of Applied Chemistry
Shanxi University
Taiyuan 030006
People's Republic of China
;
_publ_contact_author_email     'sdbai@sxu.edu.cn'
_publ_contact_author_fax     '+86-351-7017948'
_publ_contact_author_phone     '+86-351-7011743'
_publ_section_title
;
Crystal structure of <i>N</i>'-(2,6-dimethylphenyl)benzenecarboximidamide
tetrahydrofuran monosolvate
;
loop_
    _publ_author_name
    _publ_author_footnote
    _publ_author_address
    'Zhao, Jian-Ping' .
;
Institute of Applied Chemistry
Shanxi University
Taiyuan 030006
People's Republic of China
;
    'Liu, Rui-Qin' .
;
Institute of Applied Chemistry
Shanxi University
Taiyuan 030006
People's Republic of China
;
    'Jiang, Zhi-Hao' .
;
Institute of Applied Chemistry
Shanxi University
Taiyuan 030006
People's Republic of China
;
    'Bai, Sheng-Di' .
;
Institute of Applied Chemistry
Shanxi University
Taiyuan 030006
People's Republic of China
;
