# Supplementary material for: Crystal structure of N′-(2,6-di­methyl­phen­yl)benzene­carboximidamide tetra­hydro­furan monosolvate
Source: Acta Crystallogr E Crystallogr Commun. 2015 Jan 1;71(Pt 1):o28–9. doi: 10.1107/S2056989014026255 (PMC4331870; doi:10.1107/S2056989014026255)
Supplement: Supplementary file 2 [file e-71-00o28-Isup2.hkl]

# 
# h,k,l, Fc-squared, Fo-squared, sigma(Fo-squared) and status flag 
# 
data_I
_shelx_title ' s959b in P2(1)/c' 
_shelx_refln_list_code          4 
_shelx_F_calc_maximum      241.87 
_exptl_crystal_F_000      1280.00 
_reflns_d_resolution_high  0.8409 
 
loop_ 
 _symmetry_equiv_pos_as_xyz 
 'x, y, z' 
 '-x, y+1/2, -z+1/2' 
 '-x, -y, -z' 
 'x, -y-1/2, z-1/2' 
 
_cell_length_a    10.0754 
_cell_length_b    14.5493 
_cell_length_c    24.2078 
_cell_angle_alpha  90.000 
_cell_angle_beta   90.662 
_cell_angle_gamma  90.000 
 
_shelx_F_squared_multiplier     1.000 
 
loop_ 
 _refln_index_h 
 _refln_index_k 
 _refln_index_l 
 _refln_F_squared_calc 
 _refln_F_squared_meas 
 _refln_F_squared_sigma 
 _refln_observed_status 
   1   0   0       77.54       56.32      3.96 o 
   2   0   0    12004.66    11664.89    208.07 o 
   3   0   0     1504.43     1384.92     34.67 o 
   4   0   0    45478.43    48268.81    838.31 o 
   5   0   0      642.25      482.15     54.83 o 
   6   0   0     1581.82     1349.98     43.45 o 
   7   0   0      165.41      184.11     36.24 o 
   8   0   0     4203.34     4175.99    102.04 o 
   9   0   0        0.00       -6.04     30.15 o 
  10   0   0      315.93      301.70     44.98 o 
  11   0   0       12.09       23.92     20.54 o 
   1   1   0      830.80      809.71     11.94 o 
   2   1   0    24189.92    26096.01    287.71 o 
   3   1   0     6605.59     6852.08     82.59 o 
   4   1   0       12.02       31.34     25.46 o 
   5   1   0     2780.70     2636.79     60.99 o 
   6   1   0     1323.91     1234.99     42.57 o 
   7   1   0      208.13      248.45     19.24 o 
   8   1   0      217.79      250.90     18.35 o 
   9   1   0      168.66      169.22     16.97 o 
  10   1   0      295.61      257.83     20.57 o 
  11   1   0      132.40      136.54     20.40 o 
   0   2   0     8707.64     9056.79    200.62 o 
   1   2   0    10478.00    10359.40    115.79 o 
   2   2   0       64.95       62.52      6.13 o 
   3   2   0     6711.39     7085.26     85.48 o 
   4   2   0       43.97       17.72      9.50 o 
   5   2   0     1963.55     2106.08     52.41 o 
   6   2   0     1446.60     1477.54     32.06 o 
   7   2   0      123.76      130.32     13.48 o 
   8   2   0      494.17      483.87     30.20 o 
   9   2   0      681.27      692.32     38.61 o 
  10   2   0       40.11       40.53     24.89 o 
  11   2   0       52.72        6.83     28.40 o 
   1   3   0     1308.01     1226.30     53.46 o 
   2   3   0     3544.83     3329.57     39.21 o 
   3   3   0       97.54       92.28      6.56 o 
   4   3   0     1457.71     1534.87     26.75 o 
   5   3   0        1.31        6.55     11.24 o 
   6   3   0      132.03      126.32     12.06 o 
   7   3   0      104.15      117.20     13.41 o 
   8   3   0       49.67       45.36     23.86 o 
   9   3   0       80.68       24.91     16.17 o 
  10   3   0      101.46      102.40     16.61 o 
  11   3   0       60.05       60.63     17.01 o 
   0   4   0     3680.15     3253.21     65.14 o 
   1   4   0      570.95      491.80     11.70 o 
   2   4   0     1405.63     1419.99     22.01 o 
   3   4   0     2092.14     2211.31     37.25 o 
   4   4   0      531.39      546.37     15.53 o 
   5   4   0       28.95       24.44      8.40 o 
   6   4   0      131.39      112.15     31.00 o 
   7   4   0      146.06      128.02     13.67 o 
   8   4   0       27.17       48.04     12.78 o 
   9   4   0      240.42      228.89     19.40 o 
  10   4   0       65.56       68.50     17.64 o 
  11   4   0        7.91      -21.21     14.14 o 
   1   5   0      118.51       99.89      7.51 o 
   2   5   0     1415.05     1360.79     22.36 o 
   3   5   0      272.44      303.32     17.95 o 
   4   5   0      495.04      496.72     18.32 o 
   5   5   0      980.76      989.49     35.02 o 
   6   5   0      106.48      114.51     15.19 o 
   7   5   0        6.18       29.55     11.10 o 
   8   5   0      181.58      189.20     44.69 o 
   9   5   0        0.02        8.53     12.48 o 
  10   5   0       22.82       18.11     13.57 o 
  11   5   0       12.41       -3.86     16.54 o 
   0   6   0        0.46        9.23      9.89 o 
   1   6   0     3991.44     3983.48     52.04 o 
   2   6   0       24.45       31.15      7.25 o 
   3   6   0      980.44      993.87     21.96 o 
   4   6   0       53.96       60.80     14.66 o 
   5   6   0     1291.65     1317.61     29.39 o 
   6   6   0      157.35      176.90     24.02 o 
   7   6   0        1.19      -11.04     10.82 o 
   8   6   0       47.16       39.67     15.71 o 
   9   6   0        6.63        8.83     12.50 o 
  10   6   0       23.50       15.69     29.38 o 
  11   6   0       31.04       15.94     15.10 o 
   1   7   0     3397.00     3446.69     47.75 o 
   2   7   0      277.35      282.94     11.88 o 
   3   7   0       14.71       19.89      8.23 o 
   4   7   0       32.45       29.42     14.20 o 
   5   7   0      341.68      351.35     17.39 o 
   6   7   0      125.18      140.48     13.76 o 
   7   7   0      188.65      184.21     16.86 o 
   8   7   0       19.15       32.88     15.85 o 
   9   7   0       34.08       25.18     27.13 o 
  10   7   0       12.01       10.83     43.57 o 
   0   8   0      845.05      915.82     39.97 o 
   1   8   0      218.61      209.01     12.28 o 
   2   8   0       38.85       36.38     10.61 o 
   3   8   0        9.17       -1.02      5.94 o 
   4   8   0      868.22      876.06     23.90 o 
   5   8   0       45.27       35.90      9.64 o 
   6   8   0       74.70       49.70     12.71 o 
   7   8   0        0.05       11.36     11.06 o 
   8   8   0        1.99       10.21     20.23 o 
   9   8   0       41.75       47.38     19.38 o 
  10   8   0       10.88        5.63     16.75 o 
   1   9   0       77.51       74.21     10.36 o 
   2   9   0       51.97       58.82     10.08 o 
   3   9   0        0.68        3.39     10.44 o 
   4   9   0       83.39       60.58     16.14 o 
   5   9   0      138.44      126.83     13.79 o 
   6   9   0        0.21       10.01     11.10 o 
   7   9   0        1.21       13.86     16.61 o 
   8   9   0       39.16       40.17     17.21 o 
   9   9   0        5.09       10.23     16.04 o 
  10   9   0        7.89       15.67     26.13 o 
   0  10   0        0.16        8.92     15.70 o 
   1  10   0      518.49      598.71     26.35 o 
   2  10   0      169.81      182.92     12.37 o 
   3  10   0       70.26       57.51     10.47 o 
   4  10   0      405.71      391.97     20.53 o 
   5  10   0      396.54      380.24     20.00 o 
   6  10   0      182.09      174.21     16.49 o 
   7  10   0       31.15       41.28     13.14 o 
   8  10   0        0.03       -1.40     15.54 o 
   9  10   0       62.21       61.46     22.54 o 
   1  11   0       66.14       67.73     16.46 o 
   2  11   0      205.02      206.82     15.62 o 
   3  11   0        3.33       -6.08      9.78 o 
   4  11   0      146.14      167.65     15.93 o 
   5  11   0      349.48      361.87     21.24 o 
   6  11   0      203.71      189.84     19.85 o 
   7  11   0       87.20      108.56     15.69 o 
   8  11   0       35.93       28.21     13.76 o 
   9  11   0        8.25      -10.71     23.72 o 
   0  12   0      162.59      159.24     29.10 o 
   1  12   0        0.04        5.19     17.60 o 
   2  12   0       39.82       38.83     11.14 o 
   3  12   0       41.37       28.56     11.14 o 
   4  12   0       10.16      -11.40     11.37 o 
   5  12   0       15.72       17.23     11.56 o 
   6  12   0       79.25      105.48     29.62 o 
   7  12   0       31.45       14.11     13.13 o 
   8  12   0       16.73       41.15     24.86 o 
   1  13   0       62.83       85.51     16.40 o 
   2  13   0      105.37       72.97     18.51 o 
   3  13   0       62.02       49.04     12.72 o 
   4  13   0       94.84      103.51     21.95 o 
   5  13   0        0.85       24.87     17.72 o 
   6  13   0        6.13       18.83     12.32 o 
   7  13   0        2.27       26.82     18.25 o 
   0  14   0        3.39       -4.23     22.74 o 
   1  14   0       11.61       -2.21     13.22 o 
   2  14   0        0.52       10.28     15.07 o 
   3  14   0        2.62       -3.35     10.67 o 
   4  14   0        7.94        9.34     12.69 o 
   5  14   0       34.10       30.33     14.02 o 
   6  14   0        5.20      -17.86     11.91 o 
   7  14   0        9.16      -18.91     15.07 o 
   1  15   0        1.16       10.12     11.62 o 
   2  15   0        9.86        8.26     12.25 o 
   3  15   0        4.41        7.16     12.15 o 
   4  15   0        0.07        0.72     12.03 o 
   5  15   0        0.10       -0.54     12.51 o 
   0  16   0        3.02      -31.73     23.80 o 
   1  16   0        6.98        2.91     11.77 o 
   2  16   0        0.00      -20.32     21.16 o 
   3  16   0        0.00        0.29     12.56 o 
   4  16   0        2.99        8.91     12.92 o 
   1  17   0        0.66      -17.63     11.83 o 
   2  17   0        0.72      -11.90     12.51 o 
 -11   1   1       44.10       65.99     26.15 o 
 -10   1   1      341.31      355.79     22.94 o 
  -9   1   1        4.19       18.73     12.64 o 
  -8   1   1       51.44       75.10     23.82 o 
  -7   1   1      167.84      175.59     14.13 o 
  -6   1   1      963.51      959.93     28.69 o 
  -5   1   1      773.04      782.60     30.75 o 
  -4   1   1      152.79      157.96     10.54 o 
  -3   1   1     4726.17     4983.13     86.86 o 
  -2   1   1     7395.33     7098.56    103.47 o 
  -1   1   1        8.47       -5.94      5.21 o 
   0   1   1      277.25      287.00      6.94 o 
   1   1   1       47.97       41.15      7.46 o 
   2   1   1    17846.50    19313.67    308.50 o 
   3   1   1    24804.94    25355.03    282.07 o 
   4   1   1     1786.17     1666.98     27.10 o 
   5   1   1      572.40      614.85     16.88 o 
   6   1   1      128.98      122.86     11.38 o 
   7   1   1     1059.91     1015.12     31.29 o 
   8   1   1      574.18      612.00     24.70 o 
   9   1   1      706.84      718.93     27.94 o 
  10   1   1        5.63        8.75     13.48 o 
  11   1   1       25.68       -1.51     26.11 o 
 -11   2   1       24.49       12.85     33.09 o 
 -10   2   1      127.36      126.40     17.10 o 
  -9   2   1        4.97        1.33     12.62 o 
  -8   2   1       11.54       -0.64     16.87 o 
  -7   2   1       32.53       37.30     12.29 o 
  -6   2   1     1004.73     1020.46     26.32 o 
  -5   2   1      313.25      429.65     25.09 o 
  -4   2   1       10.02       28.82     10.23 o 
  -3   2   1     2336.57     2185.10     35.51 o 
  -2   2   1    27982.15    28488.23    696.46 o 
  -1   2   1     9041.53     9034.49    131.01 o 
   0   2   1      694.99      720.75     14.48 o 
   1   2   1      858.49      762.28     12.80 o 
   2   2   1      271.76      287.11     35.23 o 
   3   2   1      948.88      944.18     17.54 o 
   4   2   1      455.95      390.14     16.39 o 
   5   2   1        0.56       13.62      8.74 o 
   6   2   1      475.76      433.59     17.89 o 
   7   2   1      106.70      119.47     13.34 o 
   8   2   1       13.84       -8.96     11.17 o 
   9   2   1       42.11       48.12     14.89 o 
  10   2   1      117.50      173.96     18.52 o 
  11   2   1       50.00       56.66     15.82 o 
 -11   3   1       25.85       -2.91     48.81 o 
 -10   3   1      112.82      144.45     17.87 o 
  -9   3   1       17.50       17.72     35.42 o 
  -8   3   1      557.53      575.48     24.77 o 
  -7   3   1        2.32       34.12     10.77 o 
  -6   3   1      223.73      207.38     13.95 o 
  -5   3   1      232.57      203.89     12.28 o 
  -4   3   1       12.74       12.39      6.86 o 
  -3   3   1     4942.81     4610.90     65.52 o 
  -2   3   1     3691.34     3421.35     46.86 o 
  -1   3   1     2162.44     2204.57     32.08 o 
   0   3   1        9.55        5.29     17.98 o 
   1   3   1       35.04       -1.06     16.40 o 
   2   3   1      418.29      344.86     22.19 o 
   3   3   1      968.25      802.34     18.96 o 
   4   3   1      463.43      415.07     13.05 o 
   5   3   1      583.56      613.96     17.84 o 
   6   3   1      236.38      231.29     12.84 o 
   7   3   1        0.04       -9.00     10.38 o 
   8   3   1       27.88       25.44     17.25 o 
   9   3   1       38.24       27.73     13.67 o 
  10   3   1       35.47       29.30     26.72 o 
  11   3   1       77.36       66.27     38.40 o 
 -11   4   1        1.12      -14.10     14.37 o 
 -10   4   1      139.59      132.90     17.50 o 
  -9   4   1       32.74       49.66     13.85 o 
  -8   4   1      559.27      502.36     23.68 o 
  -7   4   1       73.36       82.89     12.73 o 
  -6   4   1      140.05      136.87     18.44 o 
  -5   4   1      410.42      426.40     17.27 o 
  -4   4   1      157.55      108.10      9.93 o 
  -3   4   1       80.70       64.21      6.40 o 
  -2   4   1     1217.86     1106.38     18.66 o 
  -1   4   1       83.78       85.26     10.17 o 
   0   4   1    15862.26    15106.35    186.90 o 
   1   4   1     1404.92     1255.03     22.76 o 
   2   4   1       72.58       84.99     11.09 o 
   3   4   1      125.96       78.64      6.57 o 
   4   4   1        8.09       18.11      6.33 o 
   5   4   1       11.17        3.24      9.94 o 
   6   4   1       14.86        8.98      8.52 o 
   7   4   1       65.49       65.18     12.10 o 
   8   4   1     1209.40     1171.61     60.50 o 
   9   4   1      187.26      211.00     18.23 o 
  10   4   1       89.33      109.53     17.18 o 
  11   4   1       46.99       50.17     15.98 o 
 -11   5   1        0.08       -3.47     15.40 o 
 -10   5   1        5.44        3.70     15.71 o 
  -9   5   1       19.51       31.53     15.78 o 
  -8   5   1      213.04      214.04     45.84 o 
  -7   5   1       30.42       31.35     14.87 o 
  -6   5   1      236.35      243.65     16.24 o 
  -5   5   1       24.20        7.85     11.49 o 
  -4   5   1      134.78      106.50      9.72 o 
  -3   5   1     1304.48     1241.12     33.72 o 
  -2   5   1      263.78      246.48     11.20 o 
  -1   5   1     2102.20     2066.10     27.75 o 
   0   5   1     3233.65     3141.30     51.91 o 
   1   5   1        1.65        4.20      5.64 o 
   2   5   1        4.78        7.51      7.94 o 
   3   5   1      964.29      846.77     18.31 o 
   4   5   1       82.95      115.42      9.02 o 
   5   5   1      237.20      248.45     12.91 o 
   6   5   1       43.95       72.85     10.53 o 
   7   5   1       30.41       42.21     14.35 o 
   8   5   1      416.05      337.93     20.08 o 
   9   5   1       21.17       32.52     21.68 o 
  10   5   1       52.25       41.63     15.65 o 
  11   5   1       21.81       25.32     44.11 o 
 -11   6   1        2.22       -6.54     27.85 o 
 -10   6   1       60.44       45.70     18.00 o 
  -9   6   1        1.39       -4.74     12.60 o 
  -8   6   1       57.01       37.04     25.19 o 
  -7   6   1       17.15       25.52     27.89 o 
  -6   6   1      171.85      166.20     14.47 o 
  -5   6   1       56.07       76.62     18.18 o 
  -4   6   1      311.46      276.12     13.56 o 
  -3   6   1      335.45      344.59     13.21 o 
  -2   6   1       40.20       29.51      9.64 o 
  -1   6   1     2575.28     2425.37     38.17 o 
   0   6   1        0.67       19.90     13.23 o 
   1   6   1      621.22      682.63     19.61 o 
   2   6   1      561.86      589.56     31.27 o 
   3   6   1       34.93       33.27      6.81 o 
   4   6   1      371.08      412.59     25.86 o 
   5   6   1      103.45       81.33      9.96 o 
   6   6   1       18.56       13.97     10.13 o 
   7   6   1      300.59      290.57     24.59 o 
   8   6   1      229.07      226.20     22.90 o 
   9   6   1       51.03       24.16     19.06 o 
  10   6   1      142.11      117.27     41.23 o 
  11   6   1        5.79        9.12     15.01 o 
 -10   7   1        1.77       -9.87     15.75 o 
  -9   7   1      122.00      123.87     29.65 o 
  -8   7   1       12.74       44.96     27.80 o 
  -7   7   1       82.63       64.30     13.32 o 
  -6   7   1       40.42       53.61     15.01 o 
  -5   7   1      110.89      107.66     15.27 o 
  -4   7   1       25.07       38.80      8.59 o 
  -3   7   1      435.45      445.83     15.25 o 
  -2   7   1     1452.61     1383.17     27.10 o 
  -1   7   1     2120.97     2159.28     33.72 o 
   0   7   1       58.91       36.62     11.82 o 
   1   7   1      742.73      784.11     23.41 o 
   2   7   1        0.26       -4.42     11.45 o 
   3   7   1       29.51       33.01      6.86 o 
   4   7   1        8.57        0.00      6.68 o 
   5   7   1        0.05       -2.57     20.15 o 
   6   7   1       91.29      118.91     16.87 o 
   7   7   1      249.94      250.30     20.71 o 
   8   7   1      117.49       96.32     14.96 o 
   9   7   1        4.92       11.16     12.54 o 
  10   7   1        0.00       -7.30     16.56 o 
 -10   8   1       15.41       13.07     24.27 o 
  -9   8   1       16.08       12.52     20.28 o 
  -8   8   1       17.90       -2.10     11.46 o 
  -7   8   1       63.04       42.05     15.27 o 
  -6   8   1        0.00       -3.88     18.37 o 
  -5   8   1       79.44       80.17     17.52 o 
  -4   8   1       34.15       32.17      8.62 o 
  -3   8   1       39.96       37.66     11.68 o 
  -2   8   1      133.24      154.90     14.20 o 
  -1   8   1     1260.70     1107.32     24.74 o 
   0   8   1       98.32      104.32     11.85 o 
   1   8   1      546.46      583.14     19.25 o 
   2   8   1      145.10      135.87     11.15 o 
   3   8   1       34.38       27.62      7.09 o 
   4   8   1        7.88       29.58      9.25 o 
   5   8   1      137.02      122.52     12.29 o 
   6   8   1      229.75      230.78     16.98 o 
   7   8   1       10.68       -0.53     29.30 o 
   8   8   1       26.05       37.57     26.06 o 
   9   8   1       43.29       43.38     14.66 o 
  10   8   1        6.29       19.45     18.35 o 
 -10   9   1        0.24       -8.44     14.07 o 
  -9   9   1        0.72       -9.53     13.29 o 
  -8   9   1        0.52      -16.51     18.80 o 
  -7   9   1        2.50       -5.82     11.34 o 
  -6   9   1       86.35       65.71     19.80 o 
  -5   9   1      150.35      177.92     15.27 o 
  -4   9   1      178.54      160.48     20.41 o 
  -3   9   1       45.55       49.84      9.30 o 
  -2   9   1        0.86       10.48      7.26 o 
  -1   9   1       42.04       73.48     12.67 o 
   0   9   1      572.34      532.13     21.11 o 
   1   9   1      146.91      170.16     19.24 o 
   2   9   1      252.90      245.96     12.29 o 
   3   9   1        9.33        6.24     12.41 o 
   4   9   1        0.18        8.31      8.45 o 
   5   9   1      113.50      103.69     12.27 o 
   6   9   1       95.99      108.89     30.28 o 
   7   9   1       36.51       51.56     32.72 o 
   8   9   1        6.92       16.08     24.36 o 
   9   9   1       56.83       95.28     25.20 o 
  10   9   1       44.62       44.75     18.40 o 
  -9  10   1       19.69       35.12     14.31 o 
  -8  10   1       19.87        7.41     13.16 o 
  -7  10   1        5.97      -16.19     10.80 o 
  -6  10   1       88.76       95.58     22.28 o 
  -5  10   1      176.43      160.44     18.05 o 
  -4  10   1      116.97      119.26     13.40 o 
  -3  10   1      396.06      379.84     24.66 o 
  -2  10   1        0.22       -8.96     15.21 o 
  -1  10   1        8.08        6.12     11.31 o 
   0  10   1      133.29      115.22     16.73 o 
   1  10   1        0.85       -4.88     10.58 o 
   2  10   1       64.35       50.06     17.41 o 
   3  10   1      306.54      295.71     24.47 o 
   4  10   1      156.30      144.20     13.27 o 
   5  10   1       17.85       18.11     16.76 o 
   6  10   1      134.38      151.36     22.68 o 
   7  10   1        4.73      -16.38     10.92 o 
   8  10   1       38.46       16.97     21.68 o 
   9  10   1       47.46       45.54     15.28 o 
  -9  11   1        1.77      -16.92     21.32 o 
  -8  11   1      116.51      118.62     17.38 o 
  -7  11   1       60.63       61.61     13.44 o 
  -6  11   1      115.16      131.76     15.93 o 
  -5  11   1       78.61       90.63     13.79 o 
  -4  11   1       39.56       56.07     12.25 o 
  -3  11   1       60.38       81.68     33.32 o 
  -2  11   1       77.13       77.06     11.29 o 
  -1  11   1        0.22        4.80      7.80 o 
   0  11   1       28.28       23.57     13.35 o 
   1  11   1        0.88       -4.29     20.33 o 
   2  11   1      621.71      585.51     27.35 o 
   3  11   1       15.18       19.31     11.03 o 
   4  11   1        9.65       11.31     10.42 o 
   5  11   1        4.39        2.02     10.42 o 
   6  11   1       21.93       17.52     17.94 o 
   7  11   1       53.68       58.03     35.57 o 
   8  11   1       54.96       57.79     15.10 o 
   9  11   1       19.32        8.17     25.11 o 
  -8  12   1       21.96       13.80     14.26 o 
  -7  12   1       19.11        7.91     15.07 o 
  -6  12   1       22.14       24.10     12.51 o 
  -5  12   1      212.83      237.10     19.27 o 
  -4  12   1      197.83      185.27     17.21 o 
  -3  12   1      115.72      125.38     14.42 o 
  -2  12   1        2.42       -0.52     14.02 o 
  -1  12   1       67.19       77.23     12.51 o 
   0  12   1        2.09       11.44     14.29 o 
   1  12   1      574.20      572.08     28.45 o 
   2  12   1       29.44       40.09     10.34 o 
   3  12   1       23.73       19.23     11.08 o 
   4  12   1       67.96       72.45     13.38 o 
   5  12   1      214.34      217.85     18.00 o 
   6  12   1       88.99      115.13     15.84 o 
   7  12   1       50.01       44.96     14.96 o 
   8  12   1        1.71      -13.79     16.13 o 
  -7  13   1        9.67       31.17     20.63 o 
  -6  13   1        2.83       -2.95     11.56 o 
  -5  13   1        5.50        2.60     11.20 o 
  -4  13   1        8.75       32.86     11.97 o 
  -3  13   1       84.38       89.70     34.65 o 
  -2  13   1      259.23      253.45     18.99 o 
  -1  13   1       27.46        5.38     10.61 o 
   0  13   1       80.47       92.94     18.89 o 
   1  13   1       82.68       77.95     11.63 o 
   2  13   1       43.87       49.86     14.55 o 
   3  13   1       36.51       30.58     11.36 o 
   4  13   1       14.44       11.39     11.69 o 
   5  13   1      148.98      150.47     16.50 o 
   6  13   1       81.30       92.81     15.70 o 
   7  13   1       47.57       -7.73     12.49 o 
  -7  14   1       14.88        0.90     13.74 o 
  -6  14   1       17.33        8.56     12.92 o 
  -5  14   1        4.47       23.77     12.72 o 
  -4  14   1       26.23       26.54     12.09 o 
  -3  14   1       18.57       17.15     17.45 o 
  -2  14   1        1.80       -0.42     21.42 o 
  -1  14   1        5.65       -0.65     11.90 o 
   0  14   1       14.52      -16.06     15.69 o 
   1  14   1       81.75      111.15     15.04 o 
   2  14   1       78.11       81.73     14.01 o 
   3  14   1       39.96       37.14     12.49 o 
   4  14   1        1.19       -6.61     10.55 o 
   5  14   1       12.96       20.70     26.97 o 
   6  14   1        4.95       -7.89     11.97 o 
   7  14   1       23.12       43.63     24.86 o 
  -5  15   1        7.96       13.93     13.27 o 
  -4  15   1        1.12       -3.73     10.93 o 
  -3  15   1        5.92        3.83     23.54 o 
  -2  15   1        9.10        7.48     15.34 o 
  -1  15   1       16.11       40.07     22.74 o 
   0  15   1        8.64      -17.59     15.89 o 
   1  15   1        2.75      -11.89     11.20 o 
   2  15   1        4.48        6.51     11.93 o 
   3  15   1        2.33        9.62     11.40 o 
   4  15   1        0.19        3.78     11.91 o 
   5  15   1        2.33        0.61     36.23 o 
  -4  16   1        1.13      -18.00     12.03 o 
  -3  16   1        4.88       33.53     13.74 o 
  -2  16   1        2.75      -10.67     11.91 o 
  -1  16   1        0.59       17.07     13.20 o 
   0  16   1        2.81       18.83     10.79 o 
   1  16   1        5.61       18.83     15.60 o 
   2  16   1       12.14       29.00     15.34 o 
   3  16   1        0.14       -7.71     12.38 o 
   4  16   1        3.82       -9.16     12.20 o 
  -2  17   1       15.26       29.16     14.22 o 
  -1  17   1        8.96       -2.21     12.97 o 
   0  17   1        0.34       -3.71      9.25 o 
   1  17   1        0.05       -2.26     16.66 o 
   2  17   1        6.65       -4.04     14.54 o 
 -11   0   2        3.30      -10.19     26.18 o 
 -10   0   2       32.40       49.72     21.36 o 
  -9   0   2      436.73      496.45     49.75 o 
  -8   0   2        6.94       19.90     18.42 o 
  -7   0   2      138.31      139.93     19.54 o 
  -6   0   2        4.53        7.07     12.73 o 
  -5   0   2      122.91      144.32     15.45 o 
  -4   0   2      183.08      183.71     46.31 o 
  -3   0   2    23251.87    23770.85    418.31 o 
  -2   0   2     1496.90     2417.17    186.02 o 
  -1   0   2     4768.78     4650.64    109.75 o 
   0   0   2      388.88      345.91      9.05 o 
   1   0   2       13.60       14.19      3.97 o 
   2   0   2    58501.93    65184.15   1992.51 o 
   3   0   2     9589.81     9128.56    136.82 o 
   4   0   2     1093.71     1008.22     24.53 o 
   5   0   2     8711.02     8642.43    135.42 o 
   6   0   2     4811.65     4777.31     83.37 o 
   7   0   2      462.82      406.28     83.11 o 
   8   0   2       30.19       28.78     17.33 o 
   9   0   2      916.70      973.93     44.97 o 
  10   0   2      698.75      624.67    171.26 o 
  11   0   2        0.09      149.67     87.27 o 
 -11   1   2      118.75      145.28     24.41 o 
 -10   1   2      272.13      337.88     42.31 o 
  -9   1   2      162.29      143.92     16.61 o 
  -8   1   2      673.54      621.94     32.55 o 
  -7   1   2        6.39       17.63     19.39 o 
  -6   1   2     1554.60     1450.89     25.82 o 
  -5   1   2       60.46       73.23      6.75 o 
  -4   1   2      160.31      191.43     12.32 o 
  -3   1   2     4814.44     4979.85     77.39 o 
  -2   1   2       51.31       -1.59     11.11 o 
  -1   1   2      907.75      830.78     22.93 o 
   0   1   2    14830.87    14704.84    200.34 o 
   1   1   2      144.21      122.65      4.07 o 
   2   1   2    39871.41    43411.63    840.04 o 
   3   1   2     1826.95     1963.14     28.45 o 
   4   1   2     1269.48     1430.93     21.44 o 
   5   1   2     1895.08     1843.65     26.92 o 
   6   1   2     1218.79     1263.34     25.95 o 
   7   1   2        4.18       12.11      9.92 o 
   8   1   2     1113.59     1110.47     31.37 o 
   9   1   2      409.70      401.36     46.60 o 
  10   1   2      132.98      143.13     29.24 o 
  11   1   2        2.47       14.46     14.13 o 
 -11   2   2       13.57       29.38     19.52 o 
 -10   2   2       97.16      108.09     16.44 o 
  -9   2   2      155.32      133.04     22.60 o 
  -8   2   2      226.13      196.29     17.15 o 
  -7   2   2      165.74      206.77     18.86 o 
  -6   2   2        2.24        5.00      8.63 o 
  -5   2   2       59.75       60.94      8.98 o 
  -4   2   2      243.15      272.04     12.58 o 
  -3   2   2     2476.20     2506.05     42.83 o 
  -2   2   2    20058.70    19451.88    237.84 o 
  -1   2   2      113.46      138.44      9.05 o 
   0   2   2    19768.40    20247.36    277.46 o 
   1   2   2     2209.77     2294.90     31.25 o 
   2   2   2     1999.28     1933.86     27.18 o 
   3   2   2     4220.40     4219.93     53.59 o 
   4   2   2      404.22      394.52     21.34 o 
   5   2   2     1543.22     1417.58     26.03 o 
   6   2   2     2140.68     2054.97     49.50 o 
   7   2   2      270.51      242.50     32.46 o 
   8   2   2      114.79      106.42     17.79 o 
   9   2   2        2.74        6.07     22.83 o 
  10   2   2       68.94       56.28     23.44 o 
  11   2   2      120.63       97.18     45.96 o 
 -11   3   2        0.40      -17.55     19.47 o 
 -10   3   2        4.07        4.98     13.43 o 
  -9   3   2       20.80        9.03     12.30 o 
  -8   3   2      146.26      134.50     24.63 o 
  -7   3   2        0.09        8.64     22.06 o 
  -6   3   2        4.28       10.00      9.22 o 
  -5   3   2        1.68        5.47      9.77 o 
  -4   3   2      168.48      212.45     11.55 o 
  -3   3   2      266.93      270.99     13.45 o 
  -2   3   2     3365.58     3140.10     44.19 o 
  -1   3   2    27854.95    27589.57    334.01 o 
   0   3   2     2506.03     2581.27     91.97 o 
   1   3   2      871.54      934.77     27.04 o 
   2   3   2     1465.62     1429.58     22.36 o 
   3   3   2     1850.55     1721.53     23.42 o 
   4   3   2      327.68      419.89     14.55 o 
   5   3   2     2313.27     2370.61     37.64 o 
   6   3   2       49.10       42.97     10.99 o 
   7   3   2      180.85      193.84     18.66 o 
   8   3   2      413.63      444.67     35.90 o 
   9   3   2      144.11      169.84     16.49 o 
  10   3   2        9.61       16.54     13.30 o 
  11   3   2       32.51        5.62     20.71 o 
 -11   4   2        4.42        0.84     14.48 o 
 -10   4   2        3.08       11.78     13.40 o 
  -9   4   2       28.06       25.86     13.49 o 
  -8   4   2        0.28       10.21     33.50 o 
  -7   4   2      303.37      328.41     24.62 o 
  -6   4   2        6.07       14.41      9.85 o 
  -5   4   2       66.02       75.55     16.19 o 
  -4   4   2       16.25       22.17      5.83 o 
  -3   4   2      205.96      195.45      9.21 o 
  -2   4   2     3001.94     2759.29     40.06 o 
  -1   4   2        0.61       -1.47      8.50 o 
   0   4   2     8104.62     7777.13    112.91 o 
   1   4   2      110.66      112.01      8.44 o 
   2   4   2       21.36       12.32      6.20 o 
   3   4   2     1460.08     1464.16     24.55 o 
   4   4   2      997.97      895.81     16.14 o 
   5   4   2     1119.76     1241.08     25.30 o 
   6   4   2      429.64      466.89     25.20 o 
   7   4   2       10.42        5.68     10.09 o 
   8   4   2        5.47       14.77     11.97 o 
   9   4   2       82.99      117.31     15.94 o 
  10   4   2       28.89        8.06     33.36 o 
  11   4   2        0.00      -12.02     20.15 o 
 -11   5   2       53.98       27.36     47.03 o 
 -10   5   2        8.27       15.60     25.24 o 
  -9   5   2       28.54       30.16     13.22 o 
  -8   5   2      224.40      199.89     29.28 o 
  -7   5   2       80.51       92.99     22.92 o 
  -6   5   2        0.31      -13.02      8.68 o 
  -5   5   2      797.23      741.70     23.16 o 
  -4   5   2      467.06      507.16     18.62 o 
  -3   5   2      294.82      315.06     12.33 o 
  -2   5   2      116.20      130.31      9.04 o 
  -1   5   2      214.84      206.21     21.47 o 
   0   5   2        2.36       28.14      8.50 o 
   1   5   2     2484.75     2435.69     42.76 o 
   2   5   2      439.30      410.33     11.83 o 
   3   5   2      396.83      325.73     12.96 o 
   4   5   2      207.21      252.00     11.60 o 
   5   5   2      750.67      750.48     21.16 o 
   6   5   2       17.62       24.02      9.38 o 
   7   5   2       11.86       10.37      9.99 o 
   8   5   2       49.33       52.92     21.83 o 
   9   5   2      200.32      201.65     18.14 o 
  10   5   2       28.15       22.36     16.18 o 
  11   5   2        0.02       20.60     14.34 o 
 -11   6   2       28.20       34.87     23.30 o 
 -10   6   2        1.36       24.30     13.66 o 
  -9   6   2       64.33       70.82     30.78 o 
  -8   6   2       98.31       85.25     14.65 o 
  -7   6   2       41.29       57.84     13.30 o 
  -6   6   2        0.22       -0.04      9.93 o 
  -5   6   2      173.51      168.37     13.21 o 
  -4   6   2      215.79      194.93     14.11 o 
  -3   6   2        1.81       -2.96      5.88 o 
  -2   6   2      545.21      528.49     16.94 o 
  -1   6   2     1577.14     1524.76     25.79 o 
   0   6   2      265.87      337.55     19.92 o 
   1   6   2       43.75       41.10      7.69 o 
   2   6   2      168.67      203.38     10.62 o 
   3   6   2     3318.96     3356.92     47.44 o 
   4   6   2       63.75       92.48     14.80 o 
   5   6   2       51.76       52.61     11.23 o 
   6   6   2      518.21      493.99     19.05 o 
   7   6   2      790.32      829.57     27.35 o 
   8   6   2      474.57      487.29     32.93 o 
   9   6   2        7.60       -7.60     11.70 o 
  10   6   2       33.39       18.27     13.43 o 
  11   6   2       33.31        6.61     14.93 o 
 -10   7   2       60.78       40.46     14.90 o 
  -9   7   2        4.79        4.64     18.17 o 
  -8   7   2        0.32       16.25     23.15 o 
  -7   7   2        9.70       34.20     18.03 o 
  -6   7   2      189.61      179.25     15.61 o 
  -5   7   2      209.78      219.95     15.07 o 
  -4   7   2      107.70      109.70     12.60 o 
  -3   7   2     1504.85     1548.17     29.51 o 
  -2   7   2     8487.81     8706.46    114.42 o 
  -1   7   2       88.74      124.33      9.73 o 
   0   7   2     1237.43     1269.28     30.20 o 
   1   7   2     4102.26     4083.03     59.99 o 
   2   7   2       22.59       46.27     10.69 o 
   3   7   2       19.86       20.86      6.83 o 
   4   7   2       81.54       73.54     15.88 o 
   5   7   2     1114.93     1093.97     32.12 o 
   6   7   2      508.42      496.89     25.81 o 
   7   7   2       19.81       28.11     11.57 o 
   8   7   2       32.54       24.36     12.52 o 
   9   7   2       52.08       49.02     14.23 o 
  10   7   2        8.68       -1.91     29.22 o 
 -10   8   2       63.50       40.96     24.38 o 
  -9   8   2        0.00       14.59     20.87 o 
  -8   8   2        0.20       14.03     19.63 o 
  -7   8   2       36.89       42.36     12.86 o 
  -6   8   2      189.95      189.14     15.98 o 
  -5   8   2      137.52      163.87     21.54 o 
  -4   8   2       52.83       53.10      9.99 o 
  -3   8   2        0.53        6.19      7.32 o 
  -2   8   2      194.57      196.76     16.63 o 
  -1   8   2      127.93      158.39     10.06 o 
   0   8   2       77.89      130.68     12.98 o 
   1   8   2      420.74      425.32     17.10 o 
   2   8   2      196.85      199.94     15.12 o 
   3   8   2      213.11      207.12     11.66 o 
   4   8   2      107.05      123.62     11.15 o 
   5   8   2       10.33       14.01     17.79 o 
   6   8   2      128.17      126.19     14.66 o 
   7   8   2      212.91      206.65     26.11 o 
   8   8   2      274.77      262.52     20.35 o 
   9   8   2       13.14       -4.47     15.51 o 
  10   8   2        0.08      -19.40     12.93 o 
 -10   9   2       10.26      -10.89     14.37 o 
  -9   9   2        5.05       -4.67     12.26 o 
  -8   9   2        3.16       16.87     20.43 o 
  -7   9   2       86.03       88.35     40.02 o 
  -6   9   2      155.47      179.22     16.26 o 
  -5   9   2      334.56      323.80     22.44 o 
  -4   9   2      184.15      183.06     14.45 o 
  -3   9   2       10.79       10.72      7.78 o 
  -2   9   2      801.64      779.38     20.97 o 
  -1   9   2      390.05      364.76     21.25 o 
   0   9   2      703.95      783.32     26.80 o 
   1   9   2      139.28      171.16     13.52 o 
   2   9   2        3.02       -0.78      6.63 o 
   3   9   2       64.30       43.46     13.36 o 
   4   9   2      364.11      334.49     22.38 o 
   5   9   2       12.02       14.08     10.63 o 
   6   9   2      247.54      252.30     19.78 o 
   7   9   2       12.33        3.47     25.00 o 
   8   9   2        7.81        0.39     13.06 o 
   9   9   2        4.30        5.96     17.67 o 
  10   9   2       21.60       17.21     14.90 o 
  -9  10   2       24.12       33.74     31.32 o 
  -8  10   2      134.32      102.68     41.03 o 
  -7  10   2       31.56       30.82     13.16 o 
  -6  10   2       60.27       55.77     13.39 o 
  -5  10   2       79.88       78.76     13.33 o 
  -4  10   2      106.39       94.03     12.76 o 
  -3  10   2       62.71       55.09     10.58 o 
  -2  10   2      261.99      267.46     16.16 o 
  -1  10   2      519.16      503.88     17.08 o 
   0  10   2      171.13      172.04     16.21 o 
   1  10   2       44.78       27.70     11.46 o 
   2  10   2       38.18       32.82      8.57 o 
   3  10   2       88.32       58.55     10.14 o 
   4  10   2       21.63       21.71     11.91 o 
   5  10   2      312.63      308.28     33.91 o 
   6  10   2      159.64      187.99     17.23 o 
   7  10   2        0.08      -16.43     10.95 o 
   8  10   2        5.74        2.35     11.89 o 
   9  10   2        0.93        2.69     31.17 o 
  -9  11   2       31.67       27.97     15.93 o 
  -8  11   2       28.78       44.64     14.96 o 
  -7  11   2       49.65       57.47     14.34 o 
  -6  11   2      141.73      158.64     17.42 o 
  -5  11   2      190.84      192.99     17.11 o 
  -4  11   2      283.83      255.75     18.60 o 
  -3  11   2      162.83      183.65     14.62 o 
  -2  11   2       27.83       35.86     10.12 o 
  -1  11   2      540.42      571.46     21.58 o 
   0  11   2      297.67      293.99     21.02 o 
   1  11   2       67.34       90.66     15.57 o 
   2  11   2      160.16      158.55     40.36 o 
   3  11   2      493.63      485.77     20.74 o 
   4  11   2      547.62      539.78     25.14 o 
   5  11   2      186.31      186.70     26.20 o 
   6  11   2        0.63        2.33     10.95 o 
   7  11   2      133.99      126.24     16.26 o 
   8  11   2       25.55       15.96     13.29 o 
   9  11   2       22.80       14.18     14.40 o 
  -8  12   2        3.39        2.93     13.77 o 
  -7  12   2        2.97        5.71     12.16 o 
  -6  12   2      106.00      113.90     16.24 o 
  -5  12   2      200.15      179.20     17.42 o 
  -4  12   2      161.97      181.12     17.12 o 
  -3  12   2      103.52       86.74     13.53 o 
  -2  12   2        0.19      -11.68      9.12 o 
  -1  12   2      152.54      156.95     26.27 o 
   0  12   2      132.82      150.37     18.84 o 
   1  12   2      185.13      194.29     20.33 o 
   2  12   2       95.89       68.18     13.36 o 
   3  12   2      119.83      122.72     13.77 o 
   4  12   2        6.39        5.42     12.31 o 
   5  12   2       23.61       16.91     11.25 o 
   6  12   2        0.08       -3.77     18.25 o 
   7  12   2        0.31      -17.24     11.50 o 
   8  12   2        0.10      -18.43     19.04 o 
  -7  13   2        1.18      -13.31     14.02 o 
  -6  13   2        0.14      -17.85     11.90 o 
  -5  13   2       10.94       11.01     19.57 o 
  -4  13   2       35.80       41.37     12.57 o 
  -3  13   2        0.21       -4.35     10.25 o 
  -2  13   2       12.12       21.51     34.64 o 
  -1  13   2       43.08       62.90     15.47 o 
   0  13   2       64.50       58.27     16.90 o 
   1  13   2        1.12        3.07     15.18 o 
   2  13   2        3.40       -4.16      9.95 o 
   3  13   2       48.47       41.82     18.46 o 
   4  13   2       32.76       31.03     12.32 o 
   5  13   2        0.73       -7.56     11.14 o 
   6  13   2        1.82      -11.30     11.62 o 
   7  13   2       16.42       14.99     13.20 o 
  -7  14   2        9.92       33.75     20.36 o 
  -6  14   2        1.33        4.72     12.92 o 
  -5  14   2        3.77      -13.49     27.24 o 
  -4  14   2        0.03      -14.21     10.67 o 
  -3  14   2       29.57       60.82     13.27 o 
  -2  14   2      101.73      121.38     15.75 o 
  -1  14   2        2.13       -4.67     10.20 o 
   0  14   2       32.82       21.63     16.82 o 
   1  14   2        0.29        8.57      9.93 o 
   2  14   2       14.06        5.68     10.07 o 
   3  14   2        4.49       -4.05     10.73 o 
   4  14   2        7.73      -22.62     23.01 o 
   5  14   2        0.72        5.02     11.64 o 
   6  14   2        0.72      -10.40     11.73 o 
  -5  15   2       11.60        8.25     16.13 o 
  -4  15   2       14.27       -5.77     11.91 o 
  -3  15   2        0.45       -8.48     11.84 o 
  -2  15   2        1.88       14.46     31.20 o 
  -1  15   2       23.58       35.02     14.81 o 
   0  15   2       48.11       47.96     11.20 o 
   1  15   2        0.01       -7.42     19.57 o 
   2  15   2        0.55      -15.10     10.07 o 
   3  15   2       12.27       25.87     12.62 o 
   4  15   2        1.79       16.75     12.51 o 
   5  15   2        2.71       11.11     15.07 o 
  -4  16   2        0.16       24.68     35.44 o 
  -3  16   2       11.99       45.31     14.41 o 
  -2  16   2        0.22        7.52     12.65 o 
  -1  16   2        1.57        1.81     11.97 o 
   0  16   2        7.94       22.79     13.75 o 
   1  16   2        0.00       14.26     11.92 o 
   2  16   2        3.48       15.53     12.86 o 
   3  16   2        0.37        8.25     12.56 o 
   4  16   2        0.28       34.29     13.81 o 
  -2  17   2        0.05        8.63     13.40 o 
  -1  17   2        7.79       -3.89     12.86 o 
   0  17   2        2.27        7.11     24.86 o 
   1  17   2        1.87      -10.05     13.49 o 
   2  17   2        0.89      -15.97     12.35 o 
 -11   1   3       25.26       23.33     16.07 o 
 -10   1   3      125.29       84.91     16.87 o 
  -9   1   3        4.97      -12.82     19.20 o 
  -8   1   3       23.74       36.36     15.73 o 
  -7   1   3       61.47       63.28     20.08 o 
  -6   1   3     1900.44     1879.96     33.34 o 
  -5   1   3      429.84      435.92     13.03 o 
  -4   1   3       38.90       34.82      6.27 o 
  -3   1   3     2196.77     2040.26     31.00 o 
  -2   1   3     2226.20     2105.41     32.98 o 
  -1   1   3      431.33      444.60     11.11 o 
   0   1   3    23725.43    23885.89    286.66 o 
   1   1   3       52.63       59.10      6.57 o 
   2   1   3     5190.91     5130.31     55.61 o 
   3   1   3     1524.65     1564.09     21.51 o 
   4   1   3     2069.96     2091.02     28.23 o 
   5   1   3      799.05      820.38     16.68 o 
   6   1   3       80.38       87.59      8.60 o 
   7   1   3       32.42       37.04      9.73 o 
   8   1   3     1569.88     1472.69     49.06 o 
   9   1   3      640.81      666.82     26.25 o 
  10   1   3       80.10       35.67     20.23 o 
  11   1   3       77.09       71.53     16.04 o 
 -11   2   3        0.12       -1.24     14.40 o 
 -10   2   3       36.73       13.52     14.56 o 
  -9   2   3        1.58        5.79     14.95 o 
  -8   2   3       72.54       56.10     16.04 o 
  -7   2   3       62.19       69.05     29.25 o 
  -6   2   3      666.02      751.52     28.13 o 
  -5   2   3      118.28      132.96      8.03 o 
  -4   2   3      171.99      209.48     16.33 o 
  -3   2   3      278.79      282.42     15.05 o 
  -2   2   3    37255.85    36218.21    638.26 o 
  -1   2   3      298.01      315.47     14.19 o 
   0   2   3     5852.78     6025.00     85.87 o 
   1   2   3        0.04       26.17      7.66 o 
   2   2   3      103.11       99.32      6.44 o 
   3   2   3       79.77       76.93      6.45 o 
   4   2   3       63.00       55.81      8.83 o 
   5   2   3     2917.41     2838.60     42.37 o 
   6   2   3       88.13       86.37      9.62 o 
   7   2   3        9.33       17.25     13.93 o 
   8   2   3      219.64      233.79     27.09 o 
   9   2   3      397.23      378.79     35.56 o 
  10   2   3       35.00       12.05     13.81 o 
  11   2   3       24.46       49.07     15.33 o 
 -11   3   3       23.64       -5.38     13.93 o 
 -10   3   3      621.46      669.05     29.54 o 
  -9   3   3       42.77       26.19     13.50 o 
  -8   3   3       77.92       36.90     34.56 o 
  -7   3   3        6.41      -13.30     10.24 o 
  -6   3   3      397.08      406.81     19.33 o 
  -5   3   3      366.49      380.19     25.30 o 
  -4   3   3      162.37      154.17      8.38 o 
  -3   3   3      937.27      995.74     19.22 o 
  -2   3   3     9362.41     8837.53    112.39 o 
  -1   3   3     5172.01     4811.37     70.43 o 
   0   3   3     2424.31     2532.71     76.66 o 
   1   3   3        5.40        7.68      5.03 o 
   2   3   3       28.69       50.94     20.69 o 
   3   3   3      427.38      395.22      9.56 o 
   4   3   3        7.09        5.85      5.12 o 
   5   3   3       42.94       33.61      9.87 o 
   6   3   3     1613.81     1675.70     38.35 o 
   7   3   3       56.15       63.58     11.07 o 
   8   3   3       71.94       53.90     14.43 o 
   9   3   3        4.57        3.69     12.24 o 
  10   3   3        7.82      -16.92     17.94 o 
  11   3   3        5.25      -16.64     18.47 o 
 -11   4   3        1.56        2.45     17.25 o 
 -10   4   3       23.01       19.63     18.34 o 
  -9   4   3       32.74       27.52     13.56 o 
  -8   4   3       32.62       29.34     19.02 o 
  -7   4   3       96.31       94.60     20.34 o 
  -6   4   3      109.47      148.62     19.21 o 
  -5   4   3      145.54      225.77     21.54 o 
  -4   4   3       43.02       33.77      7.94 o 
  -3   4   3        5.96       19.75     16.13 o 
  -2   4   3       59.29       57.32      5.66 o 
  -1   4   3     3452.91     3226.49     50.07 o 
   0   4   3     7293.51     6806.14    100.13 o 
   1   4   3      206.12      174.53      9.49 o 
   2   4   3      991.74      923.76     16.67 o 
   3   4   3        0.72        2.05      5.51 o 
   4   4   3      368.03      387.73     10.53 o 
   5   4   3      526.87      539.30     25.02 o 
   6   4   3      228.12      269.51     15.31 o 
   7   4   3       14.57       27.47     14.50 o 
   8   4   3      114.99       96.85     15.77 o 
   9   4   3       52.19       35.30     13.86 o 
  10   4   3       17.98       28.08     13.96 o 
  11   4   3       54.81       36.28     19.39 o 
 -11   5   3        2.10        2.30     31.58 o 
 -10   5   3       98.21       90.13     17.18 o 
  -9   5   3        7.79      -13.25     11.12 o 
  -8   5   3        0.71        3.23     13.60 o 
  -7   5   3      101.83      107.33     19.31 o 
  -6   5   3      108.61      125.74     35.12 o 
  -5   5   3        9.73       27.73      7.22 o 
  -4   5   3     1410.31     1447.52     39.53 o 
  -3   5   3     1507.72     1571.56     27.82 o 
  -2   5   3     1720.18     1650.61     28.05 o 
  -1   5   3     5049.63     5096.39     76.82 o 
   0   5   3       19.76       46.99      7.26 o 
   1   5   3      175.47      162.74     10.11 o 
   2   5   3      142.71      115.18      9.08 o 
   3   5   3      383.89      360.51     11.79 o 
   4   5   3      198.01      220.66     11.35 o 
   5   5   3      244.52      269.04     13.02 o 
   6   5   3       40.72       53.29     12.18 o 
   7   5   3      185.16      226.07     15.10 o 
   8   5   3       44.77       35.24     11.60 o 
   9   5   3      112.91      117.69     22.22 o 
  10   5   3       69.78       78.86     16.49 o 
  11   5   3        0.06       13.68     30.84 o 
 -11   6   3        0.06       -7.22     27.22 o 
 -10   6   3        0.00        7.88     17.96 o 
  -9   6   3       39.70       24.66     29.00 o 
  -8   6   3       30.53       40.55     22.11 o 
  -7   6   3      203.85      203.69     21.57 o 
  -6   6   3      103.00      121.25     31.95 o 
  -5   6   3        0.10       -2.89      7.71 o 
  -4   6   3     2068.91     1980.48     35.15 o 
  -3   6   3       80.43       79.46      8.50 o 
  -2   6   3      107.72       94.95      7.97 o 
  -1   6   3      257.14      289.38     15.88 o 
   0   6   3     1176.31     1182.08     26.98 o 
   1   6   3     1275.68     1389.96     30.48 o 
   2   6   3        6.88       17.00      5.70 o 
   3   6   3        1.29        0.16     11.57 o 
   4   6   3        3.71       -9.91      7.52 o 
   5   6   3      334.33      370.34     12.17 o 
   6   6   3       22.23       27.86      9.64 o 
   7   6   3      250.23      285.02     16.86 o 
   8   6   3        8.30        0.40     11.09 o 
   9   6   3        6.90        5.67     12.08 o 
  10   6   3        8.60       -5.37     13.11 o 
  11   6   3        1.14      -13.35     31.60 o 
 -10   7   3        5.14      -14.10     13.25 o 
  -9   7   3       11.83       11.72     13.40 o 
  -8   7   3       18.79       -0.95     20.47 o 
  -7   7   3        3.56        5.50     11.85 o 
  -6   7   3       52.06       42.50     11.43 o 
  -5   7   3      113.00      126.60     13.02 o 
  -4   7   3      177.99      203.55     12.01 o 
  -3   7   3       33.17       39.52      7.90 o 
  -2   7   3      646.14      659.64     18.50 o 
  -1   7   3       74.48       67.46      7.81 o 
   0   7   3      922.55     1081.80     27.44 o 
   1   7   3      206.72      197.57     16.26 o 
   2   7   3        3.92        5.81      7.94 o 
   3   7   3       43.68       42.53      7.21 o 
   4   7   3      474.92      478.99     16.42 o 
   5   7   3      138.43      147.67     11.86 o 
   6   7   3       68.12       67.85     10.80 o 
   7   7   3      325.23      341.89     18.12 o 
   8   7   3       26.24       31.40     14.66 o 
   9   7   3       85.56      100.53     21.38 o 
  10   7   3       16.35       29.76     14.58 o 
 -10   8   3        3.59        8.77     14.04 o 
  -9   8   3       31.12       33.13     18.87 o 
  -8   8   3        0.10        2.34     25.61 o 
  -7   8   3      118.34      116.66     15.39 o 
  -6   8   3       46.29       37.74     30.21 o 
  -5   8   3      388.34      392.35     18.98 o 
  -4   8   3      135.75      169.02     12.11 o 
  -3   8   3        8.09        6.94      7.05 o 
  -2   8   3        0.13       10.34      6.28 o 
  -1   8   3       32.06       36.54      7.40 o 
   0   8   3        8.64       11.97     10.00 o 
   1   8   3      429.36      448.89     17.90 o 
   2   8   3       22.05       29.37      8.63 o 
   3   8   3      162.80      153.46     10.74 o 
   4   8   3       36.72       39.84     14.43 o 
   5   8   3       36.84       36.14      9.90 o 
   6   8   3        7.56       10.16     10.19 o 
   7   8   3      197.69      173.04     15.98 o 
   8   8   3       82.75       53.64     17.56 o 
   9   8   3       22.87       16.75     12.93 o 
  10   8   3        0.00       10.11     32.92 o 
 -10   9   3        1.87       -4.01     28.10 o 
  -9   9   3        0.89       -7.41     13.41 o 
  -8   9   3       29.08       19.94     12.90 o 
  -7   9   3      290.94      300.72     20.42 o 
  -6   9   3      142.97      141.63     15.63 o 
  -5   9   3      506.42      456.26     21.48 o 
  -4   9   3      201.81      248.30     25.86 o 
  -3   9   3      236.43      232.32     15.89 o 
  -2   9   3       39.96       44.25      8.69 o 
  -1   9   3       92.90       96.83     19.08 o 
   0   9   3      203.60      238.94     16.83 o 
   1   9   3        0.01        0.76      9.02 o 
   2   9   3      124.32      101.77     10.29 o 
   3   9   3       20.05       -2.83     10.86 o 
   4   9   3      275.76      266.79     16.57 o 
   5   9   3        2.78        5.69      9.29 o 
   6   9   3       44.33       37.01     12.06 o 
   7   9   3       15.10        1.65     12.39 o 
   8   9   3       44.86       52.59     13.56 o 
   9   9   3       52.81       18.54     26.80 o 
  10   9   3       25.04       -5.43     21.16 o 
  -9  10   3        0.98        1.01     13.49 o 
  -8  10   3        5.54        8.30     32.37 o 
  -7  10   3       65.57       43.60     18.90 o 
  -6  10   3        0.53        1.53     19.09 o 
  -5  10   3        4.63      -11.09     12.34 o 
  -4  10   3      150.30      172.92     14.26 o 
  -3  10   3       17.30       19.61     17.34 o 
  -2  10   3       60.27       61.46      9.99 o 
  -1  10   3      148.38      127.78     11.36 o 
   0  10   3       50.77       27.23     12.98 o 
   1  10   3        1.14       -5.19     10.59 o 
   2  10   3       13.31        7.68      8.93 o 
   3  10   3        0.01        2.64      8.32 o 
   4  10   3       51.99       66.38     11.21 o 
   5  10   3       10.54       -0.28     13.05 o 
   6  10   3      178.98      171.07     15.33 o 
   7  10   3       69.20       82.65     13.71 o 
   8  10   3       13.80       -1.95     15.92 o 
   9  10   3        5.37        0.14     15.49 o 
  -9  11   3        5.10      -11.49     25.92 o 
  -8  11   3        6.37       12.52     13.93 o 
  -7  11   3        2.27       20.85     12.72 o 
  -6  11   3       52.91       64.30     13.58 o 
  -5  11   3       24.81       35.83     14.02 o 
  -4  11   3       27.81       24.60     11.30 o 
  -3  11   3       52.53       37.78     10.84 o 
  -2  11   3      133.77      101.49     16.48 o 
  -1  11   3      119.76      116.04     12.59 o 
   0  11   3       25.37       26.48     14.22 o 
   1  11   3      160.09      183.53     18.27 o 
   2  11   3      354.40      350.84     28.68 o 
   3  11   3      362.64      413.21     18.16 o 
   4  11   3     1008.39     1004.39     55.82 o 
   5  11   3       38.57       15.04     15.57 o 
   6  11   3      106.02      111.37     14.81 o 
   7  11   3        0.43        0.05     10.98 o 
   8  11   3       19.26       27.62     13.38 o 
   9  11   3        0.01      -28.19     19.11 o 
  -8  12   3       93.57       99.79     17.69 o 
  -7  12   3       40.85       48.31     14.74 o 
  -6  12   3       80.32       74.68     18.25 o 
  -5  12   3      132.07      151.86     21.95 o 
  -4  12   3        3.92       -5.84     22.48 o 
  -3  12   3        5.93        5.84     16.95 o 
  -2  12   3      200.26      192.76     15.85 o 
  -1  12   3       16.80       23.97     10.22 o 
   0  12   3        6.47       -7.23     14.44 o 
   1  12   3        3.21        6.35     18.82 o 
   2  12   3      216.58      264.36     38.33 o 
   3  12   3       74.17       69.43     12.75 o 
   4  12   3       18.41       13.14     18.47 o 
   5  12   3        8.13       14.01     10.87 o 
   6  12   3       19.01       13.35     15.74 o 
   7  12   3        3.27       -1.37     19.83 o 
   8  12   3       26.13        8.36     32.53 o 
  -7  13   3        3.97        6.75     12.97 o 
  -6  13   3        5.86        7.03     14.28 o 
  -5  13   3       25.45       28.82     12.72 o 
  -4  13   3      163.65      158.50     16.73 o 
  -3  13   3       24.42       36.85     11.74 o 
  -2  13   3      114.62      129.98     19.49 o 
  -1  13   3       29.57       19.46     14.61 o 
   0  13   3       18.72       20.23     15.78 o 
   1  13   3        0.21       13.84     14.90 o 
   2  13   3       74.67       92.25     13.18 o 
   3  13   3       86.30       98.60     17.75 o 
   4  13   3        0.83       -6.07     10.62 o 
   5  13   3       23.78       39.76     15.81 o 
   6  13   3       16.58        2.57     21.68 o 
   7  13   3       45.39       40.68     15.30 o 
  -6  14   3        0.47      -12.27     11.91 o 
  -5  14   3       17.42       18.45     12.72 o 
  -4  14   3       15.38        2.09     11.84 o 
  -3  14   3       35.29       31.43     25.92 o 
  -2  14   3       17.44        6.58     11.77 o 
  -1  14   3      143.74      136.62     22.73 o 
   0  14   3       18.82       45.49     17.12 o 
   1  14   3       37.11       54.47     17.60 o 
   2  14   3       12.83       24.84     15.96 o 
   3  14   3       87.26       85.87     13.83 o 
   4  14   3        3.40      -14.70     12.07 o 
   5  14   3        0.39       27.33     23.54 o 
   6  14   3       14.28        3.70     12.57 o 
  -5  15   3        2.14      -17.24     11.50 o 
  -4  15   3        3.49      -16.88     11.25 o 
  -3  15   3       13.93       16.62     34.91 o 
  -2  15   3       26.14       48.87     13.75 o 
  -1  15   3       13.27       49.94     12.57 o 
   0  15   3        0.96       13.70      9.78 o 
   1  15   3       19.08       32.01     34.38 o 
   2  15   3       11.23       22.37     12.51 o 
   3  15   3       34.33       29.35     13.20 o 
   4  15   3        4.88       10.19     12.32 o 
   5  15   3        4.48        3.27     12.67 o 
  -4  16   3        7.71       11.96     12.92 o 
  -3  16   3        2.59        1.45     25.65 o 
  -2  16   3        1.08        0.58     11.30 o 
  -1  16   3        0.43       -0.64     12.03 o 
   0  16   3        2.71       -5.94     11.21 o 
   1  16   3        2.51        1.81     11.92 o 
   2  16   3        4.91        0.35     11.91 o 
   3  16   3        3.39       15.90     15.60 o 
   4  16   3       14.43       13.46     13.09 o 
  -1  17   3        0.47      -11.54     14.81 o 
   0  17   3        0.00       -0.61     12.62 o 
   1  17   3        0.01       15.13     12.47 o 
 -11   0   4        0.23      -11.11     20.63 o 
 -10   0   4      194.95      221.66     30.15 o 
  -9   0   4        2.19      -23.01     15.34 o 
  -8   0   4     1079.52     1156.27     48.01 o 
  -7   0   4        0.41      -20.18     23.01 o 
  -6   0   4      103.89      115.67     21.95 o 
  -5   0   4        8.82        0.88     39.40 o 
  -4   0   4        2.41       17.45     10.05 o 
  -3   0   4      576.71      604.49     17.03 o 
  -2   0   4    17371.22    16822.10    288.18 o 
  -1   0   4    25703.51    26114.73    524.99 o 
   0   0   4      153.89      172.57      6.63 o 
   1   0   4     2012.63     1889.84     57.37 o 
   2   0   4       27.67        0.65      5.49 o 
   3   0   4    24305.20    24864.56    357.29 o 
   4   0   4     1026.52     1030.97     24.46 o 
   5   0   4      359.12      263.58     25.09 o 
   6   0   4      262.27      259.33     16.17 o 
   7   0   4     1413.99     1415.32     37.17 o 
   8   0   4        4.52      -30.48     37.02 o 
   9   0   4       23.67        2.00     39.67 o 
  10   0   4        8.98       -3.52     18.90 o 
  11   0   4      779.94      790.64    151.94 o 
 -11   1   4       38.71       53.29     20.10 o 
 -10   1   4        3.65       14.56     14.57 o 
  -9   1   4        3.59      -14.92     19.85 o 
  -8   1   4       17.24       27.57     13.57 o 
  -7   1   4       73.57       90.15     13.38 o 
  -6   1   4      110.27      113.66      9.21 o 
  -5   1   4       72.52       98.10     11.75 o 
  -4   1   4      128.44      136.25      7.80 o 
  -3   1   4     8127.43     7656.97    108.90 o 
  -2   1   4      504.09      532.53     12.77 o 
  -1   1   4     1095.59      938.77     16.65 o 
   0   1   4        0.03       11.43      5.34 o 
   1   1   4     5706.99     5777.69     71.30 o 
   2   1   4     8286.54     8256.77     86.68 o 
   3   1   4       96.69       92.95      5.29 o 
   4   1   4       76.08      110.90      7.14 o 
   5   1   4     6323.78     6429.85     73.81 o 
   6   1   4     3374.60     3450.36     45.37 o 
   7   1   4        0.22       -3.49      8.97 o 
   8   1   4        0.78       17.47     16.49 o 
   9   1   4      856.62      944.31     34.88 o 
  10   1   4       22.11       58.01     22.09 o 
  11   1   4       48.46       37.38     15.50 o 
 -11   2   4        1.33        6.27     15.11 o 
 -10   2   4       10.84       15.72     16.92 o 
  -9   2   4        3.70       -6.51     12.26 o 
  -8   2   4      151.98      142.64     16.01 o 
  -7   2   4      204.87      179.80     15.33 o 
  -6   2   4       88.22      106.96     14.00 o 
  -5   2   4      323.86      326.17     13.37 o 
  -4   2   4      348.52      428.90     18.87 o 
  -3   2   4      129.76       97.36      6.77 o 
  -2   2   4    18037.57    17352.51    239.47 o 
  -1   2   4     5905.19     5416.31     93.52 o 
   0   2   4      770.91      685.61     30.54 o 
   1   2   4      975.09      981.12     16.49 o 
   2   2   4     1864.99     1761.43     22.85 o 
   3   2   4       11.23       15.36     14.07 o 
   4   2   4       22.43       18.37      4.93 o 
   5   2   4       28.41       20.46      6.33 o 
   6   2   4       40.11       19.95      7.02 o 
   7   2   4       21.65       21.66      9.55 o 
   8   2   4       39.17       32.50     11.88 o 
   9   2   4        8.82       17.15     23.29 o 
  10   2   4      171.14      148.82     17.70 o 
  11   2   4        0.50       23.44     14.67 o 
 -11   3   4        5.19       -6.01     14.28 o 
 -10   3   4      184.98      189.92     45.51 o 
  -9   3   4       29.08       -2.56     12.39 o 
  -8   3   4       22.68       31.59     14.99 o 
  -7   3   4       47.98       35.78     11.76 o 
  -6   3   4       13.29        1.88      8.90 o 
  -5   3   4      580.10      564.01     15.90 o 
  -4   3   4     1037.47     1005.84     20.72 o 
  -3   3   4      802.59      801.45     25.09 o 
  -2   3   4      931.48      885.83     19.22 o 
  -1   3   4     1609.31     1462.04     38.26 o 
   0   3   4    11370.05    11422.89    161.02 o 
   1   3   4      985.49      857.38     16.56 o 
   2   3   4       53.42       47.30      4.11 o 
   3   3   4     1738.10     1759.73     24.06 o 
   4   3   4      674.11      701.11     14.03 o 
   5   3   4      101.15       91.19      8.41 o 
   6   3   4      158.77      188.04     18.59 o 
   7   3   4       39.71       52.38     10.71 o 
   8   3   4       13.48       -0.61     13.64 o 
   9   3   4        1.52        4.95     15.25 o 
  10   3   4        7.03        0.14     15.92 o 
  11   3   4        3.67      -13.16     33.21 o 
 -11   4   4        0.05       27.12     15.87 o 
 -10   4   4       21.96       55.14     21.16 o 
  -9   4   4       98.22      115.36     40.91 o 
  -8   4   4        0.46       -3.72     13.58 o 
  -7   4   4       57.58       55.88     29.50 o 
  -6   4   4       68.84       52.00     11.10 o 
  -5   4   4      361.57      389.06     14.78 o 
  -4   4   4        3.29        1.15      6.20 o 
  -3   4   4        6.50       16.39     17.94 o 
  -2   4   4       47.66       19.02     15.08 o 
  -1   4   4     3391.10     3328.67     61.20 o 
   0   4   4     2518.16     2498.83     41.78 o 
   1   4   4       50.26       32.27      6.57 o 
   2   4   4     2335.36     2318.05     33.66 o 
   3   4   4     1305.30     1425.19     24.58 o 
   4   4   4      215.57      186.58     10.41 o 
   5   4   4      386.66      391.45     12.31 o 
   6   4   4       44.12       29.62      9.02 o 
   7   4   4       93.01       95.95     11.76 o 
   8   4   4       41.13       53.67     12.03 o 
   9   4   4        0.80       -7.79     21.18 o 
  10   4   4       11.34       -2.31     26.26 o 
  11   4   4        0.11      -12.30     19.08 o 
 -11   5   4       66.54       66.94     17.09 o 
 -10   5   4        0.00       12.85     14.28 o 
  -9   5   4        8.98        2.50     12.73 o 
  -8   5   4       46.09       45.18     13.72 o 
  -7   5   4      211.82      207.54     21.61 o 
  -6   5   4      177.03      198.04     18.91 o 
  -5   5   4       83.20       88.76      9.52 o 
  -4   5   4     1210.86     1233.05     25.18 o 
  -3   5   4      543.29      575.82     16.19 o 
  -2   5   4       31.90       38.92      6.29 o 
  -1   5   4        3.22        4.11      4.87 o 
   0   5   4      234.28      232.09     26.38 o 
   1   5   4      190.42      202.23     10.98 o 
   2   5   4     1753.91     1598.43     25.06 o 
   3   5   4       44.74       54.80      6.48 o 
   4   5   4        0.33        0.37      6.56 o 
   5   5   4       99.65       82.85     12.11 o 
   6   5   4        8.00       22.45      9.20 o 
   7   5   4        1.53       15.24     15.06 o 
   8   5   4       92.95       87.42     32.73 o 
   9   5   4        1.85       -7.48     19.54 o 
  10   5   4        0.98      -10.28     24.27 o 
  11   5   4        0.10       13.28     19.91 o 
 -11   6   4       16.30       14.66     16.01 o 
 -10   6   4       10.38       11.26     18.66 o 
  -9   6   4      159.54      178.52     23.26 o 
  -8   6   4       46.15       48.00     13.81 o 
  -7   6   4       44.97       32.35     12.80 o 
  -6   6   4       23.81       11.13     10.69 o 
  -5   6   4      494.03      509.96     25.79 o 
  -4   6   4      106.55      114.84     16.26 o 
  -3   6   4     1149.40     1306.00     26.13 o 
  -2   6   4      970.28     1066.75     23.87 o 
  -1   6   4      274.60      252.20     12.79 o 
   0   6   4     1975.50     2078.55     39.65 o 
   1   6   4      730.93      828.32     27.46 o 
   2   6   4        4.64       17.61     11.25 o 
   3   6   4      524.06      461.98     14.76 o 
   4   6   4       35.09       18.74      8.22 o 
   5   6   4      206.86      252.04     11.13 o 
   6   6   4      174.80      159.90     12.62 o 
   7   6   4        0.11      -14.45      9.63 o 
   8   6   4        7.11       19.63     15.19 o 
   9   6   4      146.01      156.57     17.26 o 
  10   6   4        6.20        6.57     24.50 o 
  11   6   4       23.78        2.35     14.85 o 
 -10   7   4       64.15       58.41     36.21 o 
  -9   7   4       13.65       -9.51     29.17 o 
  -8   7   4       32.68       24.71     25.65 o 
  -7   7   4       36.04       29.13     21.18 o 
  -6   7   4        4.30        8.70     16.65 o 
  -5   7   4      351.13      313.87     18.64 o 
  -4   7   4        0.00       -0.83      6.81 o 
  -3   7   4      877.02      825.53     25.76 o 
  -2   7   4      914.27      917.22     22.67 o 
  -1   7   4       56.25       30.82      8.32 o 
   0   7   4     1678.59     1797.46     37.72 o 
   1   7   4       40.46       43.28      9.88 o 
   2   7   4        0.03       -0.81      5.37 o 
   3   7   4      467.17      459.65     14.47 o 
   4   7   4      202.32      217.14     11.98 o 
   5   7   4        0.50       10.72      8.08 o 
   6   7   4      331.82      321.82     16.56 o 
   7   7   4        7.11       24.93     16.76 o 
   8   7   4      409.24      378.28     23.56 o 
   9   7   4        5.10      -31.67     21.30 o 
  10   7   4       67.92       78.96     16.13 o 
 -10   8   4        6.72        7.85     15.06 o 
  -9   8   4       31.45       34.80     59.74 o 
  -8   8   4       11.45       13.44     24.26 o 
  -7   8   4       48.88       30.22     24.42 o 
  -6   8   4      290.30      266.96     18.15 o 
  -5   8   4      203.29      210.46     22.42 o 
  -4   8   4      558.04      513.06     18.57 o 
  -3   8   4       96.97      102.18     10.57 o 
  -2   8   4      362.01      394.93     15.19 o 
  -1   8   4        2.33       -6.02      8.43 o 
   0   8   4      603.49      600.05     22.76 o 
   1   8   4       87.21       64.96     11.41 o 
   2   8   4        1.70       -0.83      9.77 o 
   3   8   4      291.55      318.31     13.87 o 
   4   8   4       80.83       88.72     10.33 o 
   5   8   4      214.20      227.40     14.02 o 
   6   8   4       38.92       48.56     10.77 o 
   7   8   4      151.58      165.67     21.70 o 
   8   8   4        0.32      -16.97     14.54 o 
   9   8   4        1.50       -1.22     25.09 o 
  10   8   4       17.75       12.85     30.43 o 
 -10   9   4       16.01       14.34     14.96 o 
  -9   9   4       82.78       92.09     17.06 o 
  -8   9   4       12.15       12.48     15.78 o 
  -7   9   4        8.72       25.29     12.23 o 
  -6   9   4      205.67      232.35     28.83 o 
  -5   9   4      148.02      177.56     22.61 o 
  -4   9   4       14.76        5.12      9.31 o 
  -3   9   4      145.17      174.17     16.31 o 
  -2   9   4       29.23       33.83      8.03 o 
  -1   9   4      186.62      185.23     14.98 o 
   0   9   4       28.47       30.10     11.56 o 
   1   9   4       45.86       51.38     12.18 o 
   2   9   4       34.09       42.22     14.51 o 
   3   9   4      111.51       98.32     12.22 o 
   4   9   4       59.52       71.55     11.38 o 
   5   9   4       66.87       63.21     10.95 o 
   6   9   4      221.72      210.27     24.51 o 
   7   9   4       24.16       25.33     19.92 o 
   8   9   4       26.90       15.19     11.74 o 
   9   9   4        1.53       33.71     27.27 o 
  10   9   4        0.03       17.53     14.87 o 
  -9  10   4        1.92       10.89     14.67 o 
  -8  10   4        4.64        1.78     12.95 o 
  -7  10   4       29.74       27.91     15.61 o 
  -6  10   4       68.95       69.24     16.47 o 
  -5  10   4        0.04       -3.07     10.81 o 
  -4  10   4      516.70      552.03     33.29 o 
  -3  10   4       48.53       38.85     10.53 o 
  -2  10   4        3.61       -6.94     13.35 o 
  -1  10   4      145.16      149.38     12.23 o 
   0  10   4      171.09      178.05     20.52 o 
   1  10   4       31.36       35.99     11.40 o 
   2  10   4      589.10      556.56     18.98 o 
   3  10   4       56.77       51.67      9.88 o 
   4  10   4      359.60      336.55     22.07 o 
   5  10   4       54.68       47.36     11.17 o 
   6  10   4       68.66       88.03     19.39 o 
   7  10   4      164.33      176.33     16.11 o 
   8  10   4       10.24       15.24     38.92 o 
   9  10   4        6.50        2.84     33.70 o 
  -9  11   4       26.92       16.50     15.45 o 
  -8  11   4       88.59       90.89     16.42 o 
  -7  11   4       19.84       36.15     14.17 o 
  -6  11   4      238.17      206.93     36.51 o 
  -5  11   4       40.24       37.41     12.49 o 
  -4  11   4      114.51      117.30     13.74 o 
  -3  11   4        1.02       -1.78      9.72 o 
  -2  11   4      277.80      282.10     16.30 o 
  -1  11   4       59.97       62.66     11.27 o 
   0  11   4      320.72      330.26     37.68 o 
   1  11   4       33.52       38.72     14.02 o 
   2  11   4      240.65      261.73     14.90 o 
   3  11   4      475.70      459.29     19.44 o 
   4  11   4      327.54      327.20     42.85 o 
   5  11   4      515.22      530.34     21.85 o 
   6  11   4      234.14      263.09     17.99 o 
   7  11   4        0.02      -10.03     19.62 o 
   8  11   4        8.16        9.05     17.31 o 
   9  11   4       13.73       -3.59     44.48 o 
  -8  12   4       48.97       39.34     15.45 o 
  -7  12   4       26.99       28.42     13.27 o 
  -6  12   4        0.07        0.55     11.20 o 
  -5  12   4        2.18       17.03     23.01 o 
  -4  12   4      323.37      370.86     51.06 o 
  -3  12   4        6.31       10.56     10.41 o 
  -2  12   4        6.84       20.05     11.71 o 
  -1  12   4       54.24       87.54     12.39 o 
   0  12   4      182.29      152.37     18.29 o 
   1  12   4       85.05       87.07     22.27 o 
   2  12   4       25.15       26.97     11.47 o 
   3  12   4        6.34        3.37     21.27 o 
   4  12   4      449.08      399.45     20.31 o 
   5  12   4       59.99       70.56     13.27 o 
   6  12   4      218.07      250.20     55.73 o 
   7  12   4        2.49       -0.78     11.28 o 
   8  12   4        8.57      -11.48     21.68 o 
  -7  13   4       18.85       10.85     23.27 o 
  -6  13   4       27.11       10.87     14.28 o 
  -5  13   4        5.63        3.00     24.59 o 
  -4  13   4        1.19       -5.90     11.21 o 
  -3  13   4       64.03       58.58     12.82 o 
  -2  13   4       11.86      -10.91      9.93 o 
  -1  13   4       40.87       19.75     10.52 o 
   0  13   4        1.62       -7.62     14.69 o 
   1  13   4      296.81      277.58     22.58 o 
   2  13   4       25.31       36.71     23.24 o 
   3  13   4       98.65      115.62     14.25 o 
   4  13   4        6.61        3.05     22.04 o 
   5  13   4       31.95       43.06     13.00 o 
   6  13   4        3.71        5.43     11.37 o 
   7  13   4       11.00       31.06     14.48 o 
  -6  14   4        5.23       -4.95     12.69 o 
  -5  14   4        9.95       -8.79     30.41 o 
  -4  14   4        3.61      -15.72     10.48 o 
  -3  14   4       17.22       -0.12     18.51 o 
  -2  14   4       10.96        8.20     10.69 o 
  -1  14   4        5.46       32.52     11.32 o 
   0  14   4       93.16       61.48     11.12 o 
   1  14   4        6.77       21.35     19.03 o 
   2  14   4       24.09       20.67     22.08 o 
   3  14   4       28.73       14.67     11.56 o 
   4  14   4       21.23       17.65     12.01 o 
   5  14   4        8.48      -11.33     11.03 o 
   6  14   4        0.42        2.38     12.38 o 
  -5  15   4        2.75       14.07     14.81 o 
  -4  15   4       19.10       46.46     13.93 o 
  -3  15   4       10.11       -0.48     14.54 o 
  -2  15   4        2.15       -5.50     11.50 o 
  -1  15   4        0.77       21.99     11.60 o 
   0  15   4        0.27      -14.52     10.11 o 
   1  15   4        1.80      -20.46     15.88 o 
   2  15   4        4.99       30.70     23.80 o 
   3  15   4        3.43       -3.69     14.21 o 
   4  15   4        6.21       12.50     11.65 o 
   5  15   4        3.24        2.85     19.04 o 
  -4  16   4        5.00       32.04     14.08 o 
  -3  16   4       25.35       26.55     14.01 o 
  -2  16   4        0.10      -17.34     11.56 o 
  -1  16   4       27.39       20.12     12.45 o 
   0  16   4        3.42       -2.43     11.84 o 
   1  16   4       48.03       84.10     18.78 o 
   2  16   4        1.83        1.72     16.92 o 
   3  16   4        5.81      -17.19     23.80 o 
   4  16   4        0.02      -22.07     16.13 o 
  -1  17   4        3.54       17.34     13.68 o 
   0  17   4        8.42       22.87     26.18 o 
   1  17   4        0.31      -11.45      8.83 o 
 -11   1   5       14.33       24.83     15.89 o 
 -10   1   5        0.37       -9.77     13.62 o 
  -9   1   5        1.85       -0.21     14.28 o 
  -8   1   5        9.58       -4.56     19.30 o 
  -7   1   5        4.73       -5.82     11.90 o 
  -6   1   5      202.39      206.76     11.73 o 
  -5   1   5      536.86      531.71     15.67 o 
  -4   1   5      337.02      302.34     11.79 o 
  -3   1   5      647.98      610.99     14.94 o 
  -2   1   5     1236.26     1270.89     22.90 o 
  -1   1   5     9235.56     8885.69    124.18 o 
   0   1   5     6306.38     5902.13     73.43 o 
   1   1   5      868.34      932.64     19.71 o 
   2   1   5      692.14      689.06     19.07 o 
   3   1   5     1816.89     1772.57     24.04 o 
   4   1   5      384.48      428.19     15.59 o 
   5   1   5     1191.00     1253.83     27.44 o 
   6   1   5       97.05       90.47     11.83 o 
   7   1   5        9.29       15.06     11.08 o 
   8   1   5       40.38       33.90     12.31 o 
   9   1   5        9.22       24.05     15.12 o 
  10   1   5       12.45        9.62     21.53 o 
  11   1   5        1.20       -4.55     20.99 o 
 -11   2   5       16.45       21.71     15.32 o 
 -10   2   5      275.51      285.26     23.19 o 
  -9   2   5        0.16       -7.91     12.27 o 
  -8   2   5       49.85       61.99     15.87 o 
  -7   2   5        2.56       -5.79     20.63 o 
  -6   2   5      286.48      293.49     13.51 o 
  -5   2   5      585.03      547.83     16.03 o 
  -4   2   5      133.95      137.12     12.37 o 
  -3   2   5      312.96      318.19     11.19 o 
  -2   2   5     3080.95     3089.11     47.30 o 
  -1   2   5     6860.45     6401.53     91.36 o 
   0   2   5     1220.44     1174.50     43.08 o 
   1   2   5     1020.39      998.46     16.50 o 
   2   2   5      397.47      456.72      9.54 o 
   3   2   5      265.42      257.75      8.07 o 
   4   2   5      189.29      202.59      8.33 o 
   5   2   5      225.13      220.52      9.61 o 
   6   2   5      215.71      236.85     11.48 o 
   7   2   5       38.77       49.32     10.17 o 
   8   2   5      885.01      897.56     45.58 o 
   9   2   5        3.99        4.26     13.75 o 
  10   2   5      129.18      118.83     23.46 o 
  11   2   5       20.54       53.57     15.34 o 
 -11   3   5        0.94       -0.79     15.60 o 
 -10   3   5       14.70       -3.79     13.70 o 
  -9   3   5        6.23       12.16     12.34 o 
  -8   3   5       26.95       -1.07     20.70 o 
  -7   3   5       29.46       40.94     16.88 o 
  -6   3   5       11.86        6.74     12.25 o 
  -5   3   5       27.48       34.81      7.76 o 
  -4   3   5      306.78      289.43     11.68 o 
  -3   3   5        5.99       11.12      5.42 o 
  -2   3   5     1680.16     1492.49     44.14 o 
  -1   3   5       38.09       44.96      5.15 o 
   0   3   5     1340.83     1243.25     25.15 o 
   1   3   5      543.78      482.75     13.86 o 
   2   3   5     1277.39     1278.92     19.23 o 
   3   3   5     1385.06     1411.52     20.44 o 
   4   3   5      153.41      154.12      8.18 o 
   5   3   5      245.86      271.60     12.74 o 
   6   3   5      423.26      458.69     15.07 o 
   7   3   5        0.36       -1.87      9.47 o 
   8   3   5       33.35       35.61     15.32 o 
   9   3   5        9.46       -0.03     11.87 o 
  10   3   5       45.05       44.22     14.00 o 
  11   3   5       85.50       83.72     32.22 o 
 -11   4   5        0.21       -4.57     14.74 o 
 -10   4   5      198.94      212.78     21.35 o 
  -9   4   5        3.78      -18.29     12.57 o 
  -8   4   5      322.77      320.78     26.59 o 
  -7   4   5      166.67      179.75     18.61 o 
  -6   4   5        0.34       -4.84     20.96 o 
  -5   4   5      172.37      178.46     10.97 o 
  -4   4   5       13.31        5.66      9.64 o 
  -3   4   5     2323.35     2345.61     39.64 o 
  -2   4   5        5.81       -2.13     12.09 o 
  -1   4   5      613.58      573.41     14.26 o 
   0   4   5     2435.04     2264.55     31.99 o 
   1   4   5        1.60       -2.29      4.75 o 
   2   4   5      668.99      709.58     16.78 o 
   3   4   5      101.43       93.22      5.98 o 
   4   4   5      202.71      209.27      8.92 o 
   5   4   5       24.05       27.30      6.38 o 
   6   4   5        0.14        2.87     15.88 o 
   7   4   5       14.17       12.89     10.07 o 
   8   4   5        1.65      -25.38     16.92 o 
   9   4   5        1.81        8.35     25.80 o 
  10   4   5       26.11       10.07     13.72 o 
  11   4   5        0.51       -7.70     14.26 o 
 -11   5   5       11.66       -0.33     14.35 o 
 -10   5   5       85.65       85.39     17.79 o 
  -9   5   5        2.16        7.25     13.32 o 
  -8   5   5      155.71      176.91     19.40 o 
  -7   5   5      121.45      114.72     26.79 o 
  -6   5   5        0.61        3.52     21.65 o 
  -5   5   5      140.01      165.86     11.76 o 
  -4   5   5     1409.53     1414.89     29.03 o 
  -3   5   5      137.89      128.35      9.48 o 
  -2   5   5      265.53      306.80     12.18 o 
  -1   5   5      486.32      529.02     14.60 o 
   0   5   5      297.22      271.23     48.18 o 
   1   5   5      221.40      233.11     10.20 o 
   2   5   5       47.48       35.07      5.47 o 
   3   5   5      622.48      723.48     16.68 o 
   4   5   5      213.98      193.22      8.87 o 
   5   5   5      112.33      116.12      8.37 o 
   6   5   5       64.14       80.97     11.42 o 
   7   5   5      166.25      165.47     13.36 o 
   8   5   5        4.35      -12.02     11.75 o 
   9   5   5       11.41        2.49     11.84 o 
  10   5   5       16.90       15.14     13.41 o 
  11   5   5        0.96       28.73     22.54 o 
 -11   6   5        0.00       20.77     16.26 o 
 -10   6   5       17.20       43.06     28.56 o 
  -9   6   5       22.44       18.76     12.42 o 
  -8   6   5       33.03       34.04     13.72 o 
  -7   6   5       35.45       28.17     18.23 o 
  -6   6   5        1.10      -13.78      9.18 o 
  -5   6   5       18.21       22.08     14.20 o 
  -4   6   5     1711.09     1656.36     33.10 o 
  -3   6   5       43.57       38.90      7.64 o 
  -2   6   5     7804.46     7890.84    116.55 o 
  -1   6   5       48.85       45.18      6.78 o 
   0   6   5      119.32      104.17     10.39 o 
   1   6   5      575.41      600.81     19.07 o 
   2   6   5     1970.78     2090.91     31.67 o 
   3   6   5        0.59        4.62      5.86 o 
   4   6   5      197.33      207.83      9.73 o 
   5   6   5       91.21       83.49     15.06 o 
   6   6   5      408.72      429.89     27.33 o 
   7   6   5       26.57       36.48     12.22 o 
   8   6   5        1.14      -15.32     10.21 o 
   9   6   5        3.61       10.11     16.97 o 
  10   6   5        0.10      -17.82     20.20 o 
  11   6   5        1.39       20.80     22.15 o 
 -10   7   5        0.19      -14.39     13.08 o 
  -9   7   5       28.39       20.11     14.23 o 
  -8   7   5        0.08       -0.34     12.34 o 
  -7   7   5      240.90      232.57     22.38 o 
  -6   7   5        8.02        8.83     17.91 o 
  -5   7   5        5.01        8.17      8.54 o 
  -4   7   5       52.74       75.08     10.09 o 
  -3   7   5        3.80        6.56      6.76 o 
  -2   7   5        0.00        3.65      6.31 o 
  -1   7   5     1086.44     1087.14     25.03 o 
   0   7   5      395.43      498.41     19.15 o 
   1   7   5      400.36      426.49     22.29 o 
   2   7   5       73.66      108.64      7.98 o 
   3   7   5       10.25       22.71     12.65 o 
   4   7   5        4.63        6.94     15.86 o 
   5   7   5        6.13        6.97      7.07 o 
   6   7   5       30.58       28.78      9.99 o 
   7   7   5       10.11        6.18     12.71 o 
   8   7   5        6.73       32.89     15.43 o 
   9   7   5        1.31       12.12     12.16 o 
  10   7   5       10.81       11.39     16.18 o 
 -10   8   5        0.07      -21.42     14.28 o 
  -9   8   5        1.07        6.72     13.50 o 
  -8   8   5       62.84       59.62     15.00 o 
  -7   8   5      150.23      167.49     17.46 o 
  -6   8   5       58.58       64.40     13.89 o 
  -5   8   5      233.83      206.42     36.24 o 
  -4   8   5       14.14       21.14      8.21 o 
  -3   8   5      288.32      303.08     15.93 o 
  -2   8   5      501.05      497.95     17.83 o 
  -1   8   5      282.69      263.45     22.80 o 
   0   8   5       15.95       21.95     15.02 o 
   1   8   5        0.00       -4.44      8.79 o 
   2   8   5        4.84        4.49      6.24 o 
   3   8   5      447.07      418.65     19.86 o 
   4   8   5      196.23      232.87     14.03 o 
   5   8   5       92.17       85.61      8.96 o 
   6   8   5       33.16       53.08     12.37 o 
   7   8   5      260.35      290.88     17.05 o 
   8   8   5        0.63        5.41     10.88 o 
   9   8   5       78.83       60.78     14.03 o 
  10   8   5        0.56       -2.35     21.91 o 
 -10   9   5        6.80      -21.43     14.28 o 
  -9   9   5        2.88        2.72     13.86 o 
  -8   9   5       10.14       17.06     24.86 o 
  -7   9   5      129.27       83.50     23.01 o 
  -6   9   5       24.58       48.18     12.57 o 
  -5   9   5      311.55      263.03     18.18 o 
  -4   9   5        4.48        6.11      8.68 o 
  -3   9   5      170.71      185.98     13.23 o 
  -2   9   5      762.99      767.20     38.25 o 
  -1   9   5      457.04      476.36     22.31 o 
   0   9   5       29.60       22.33     18.98 o 
   1   9   5       68.21       68.82     12.91 o 
   2   9   5        6.16       13.69      7.46 o 
   3   9   5      212.05      192.94     12.75 o 
   4   9   5       38.97       52.53     10.15 o 
   5   9   5        5.18        1.05      9.24 o 
   6   9   5       95.41       82.77     15.88 o 
   7   9   5       12.15       13.99     10.68 o 
   8   9   5        5.48      -11.41     29.38 o 
   9   9   5       20.99        8.38     14.61 o 
  -9  10   5       23.13       -5.01     14.67 o 
  -8  10   5        6.50        3.49     13.89 o 
  -7  10   5       38.34       57.88     14.17 o 
  -6  10   5        3.18      -10.23     11.05 o 
  -5  10   5      464.96      442.52     28.32 o 
  -4  10   5       60.00       65.35     11.70 o 
  -3  10   5        3.60      -10.92      8.76 o 
  -2  10   5      391.56      397.67     17.93 o 
  -1  10   5      177.87      169.70     17.86 o 
   0  10   5        3.85      -19.41     12.94 o 
   1  10   5      514.65      564.62     25.88 o 
   2  10   5       10.31        8.80      9.45 o 
   3  10   5      222.57      232.87     18.58 o 
   4  10   5      235.21      249.36     15.60 o 
   5  10   5      165.47      163.59     14.81 o 
   6  10   5        0.94      -17.80     14.81 o 
   7  10   5       52.20       36.22     12.58 o 
   8  10   5        0.69       16.89     12.81 o 
   9  10   5       43.30       35.43     29.92 o 
  -9  11   5       11.23       38.37     15.77 o 
  -8  11   5       18.05       10.52     13.53 o 
  -7  11   5       25.61       11.05     15.87 o 
  -6  11   5        2.98        7.73     10.84 o 
  -5  11   5        2.29       15.85     11.35 o 
  -4  11   5       66.88       96.64     18.86 o 
  -3  11   5      233.70      227.45     16.64 o 
  -2  11   5      129.27      119.85     13.27 o 
  -1  11   5       62.38       69.59     11.74 o 
   0  11   5       74.54       68.79     15.55 o 
   1  11   5       10.30       18.89     15.27 o 
   2  11   5        1.98       -1.47     12.14 o 
   3  11   5        0.12       23.78     10.85 o 
   4  11   5       49.16       54.42     14.64 o 
   5  11   5        1.69        4.25      9.68 o 
   6  11   5      102.03      105.59     22.14 o 
   7  11   5       51.98       60.53     16.11 o 
   8  11   5        4.21        9.29     17.41 o 
  -8  12   5       24.10       21.78     29.35 o 
  -7  12   5       13.94       24.65     14.17 o 
  -6  12   5      154.56      137.27     17.22 o 
  -5  12   5       84.16       69.19     14.08 o 
  -4  12   5       97.49      100.80     13.90 o 
  -3  12   5       11.84        9.31     11.02 o 
  -2  12   5        1.56        3.65     18.59 o 
  -1  12   5       20.04       11.57     10.74 o 
   0  12   5       62.19       90.60     10.80 o 
   1  12   5       36.00       22.01     14.39 o 
   2  12   5       90.44       98.30     12.48 o 
   3  12   5        3.62        3.87     15.79 o 
   4  12   5      353.64      371.39     20.69 o 
   5  12   5       17.73       11.51     20.35 o 
   6  12   5       43.99       22.81     20.43 o 
   7  12   5        9.21       19.90     23.11 o 
   8  12   5       29.75        4.96     14.02 o 
  -7  13   5        0.94       -3.45     13.29 o 
  -6  13   5       40.17       54.38     14.18 o 
  -5  13   5        2.44       15.97     25.12 o 
  -4  13   5       15.34       24.58     12.81 o 
  -3  13   5       60.05       70.97     12.55 o 
  -2  13   5        0.00        7.78     10.93 o 
  -1  13   5        4.09        6.80     10.23 o 
   0  13   5        0.04        3.54      8.22 o 
   1  13   5       34.84       46.57     16.51 o 
   2  13   5        0.23       -7.91     13.97 o 
   3  13   5       13.43        0.14     27.52 o 
   4  13   5      120.86      153.04     16.62 o 
   5  13   5       43.89       47.76     12.97 o 
   6  13   5        0.00       -2.28     15.00 o 
   7  13   5        0.26      -18.13     12.09 o 
  -6  14   5        1.08       -0.77     12.89 o 
  -5  14   5        3.78      -12.03     12.01 o 
  -4  14   5        0.15       11.78     11.50 o 
  -3  14   5       33.98       44.96     17.58 o 
  -2  14   5       20.69       18.97     11.76 o 
  -1  14   5        8.60       -3.51     10.38 o 
   0  14   5       14.91       23.97     11.20 o 
   1  14   5       62.82       69.90     31.93 o 
   2  14   5       10.99       27.45     12.83 o 
   3  14   5        4.87       -2.97     12.89 o 
   4  14   5        0.00        0.49     13.35 o 
   5  14   5       51.68       48.27     13.91 o 
   6  14   5       42.34       28.44     13.36 o 
  -5  15   5       21.59       12.36     12.98 o 
  -4  15   5       43.80       55.51     21.95 o 
  -3  15   5        4.63       -5.63     11.50 o 
  -2  15   5       32.80       61.12     13.78 o 
  -1  15   5        5.98       12.83     10.93 o 
   0  15   5        0.83      -12.82     16.80 o 
   1  15   5        0.01       13.22     18.78 o 
   2  15   5        2.82       18.34     14.75 o 
   3  15   5       25.41       13.84     21.05 o 
   4  15   5       20.23       12.55     12.26 o 
   5  15   5       16.79       -4.87     28.07 o 
  -4  16   5        9.30       -3.50     12.38 o 
  -3  16   5        8.77       -7.62     11.67 o 
  -2  16   5       35.55       19.99     12.72 o 
  -1  16   5        0.38       -4.61     13.93 o 
   0  16   5        2.18      -16.28     11.18 o 
   1  16   5        0.22       13.15     11.45 o 
   2  16   5       20.52       40.94     13.29 o 
   3  16   5        0.03       -7.45     12.48 o 
   4  16   5        0.22        5.48     22.11 o 
   0  17   5        2.55       13.94     27.77 o 
 -11   0   6       43.74       57.12     24.86 o 
 -10   0   6        3.54      -28.56     19.04 o 
  -9   0   6       35.95       71.93     22.21 o 
  -8   0   6        1.90        1.06     19.04 o 
  -7   0   6      175.56      180.54     15.06 o 
  -6   0   6      163.26      173.78     14.00 o 
  -5   0   6     1585.56     1740.13     40.35 o 
  -4   0   6      207.51      247.57     13.25 o 
  -3   0   6     3104.77     3370.95     64.75 o 
  -2   0   6    15473.17    15529.92    267.85 o 
  -1   0   6     8611.05     7904.18    139.13 o 
   0   0   6      105.01      116.45      9.53 o 
   1   0   6      603.29      579.27     29.18 o 
   2   0   6      102.77      111.79      7.26 o 
   3   0   6     1235.96     1312.28     32.39 o 
   4   0   6     1903.29     2098.27     40.46 o 
   5   0   6     1504.98     1503.42     34.06 o 
   6   0   6     1859.24     1983.84     50.50 o 
   7   0   6      414.33      412.78     22.44 o 
   8   0   6     2320.52     2138.97     80.43 o 
   9   0   6      629.01      571.48     76.23 o 
  10   0   6       43.71       53.14     19.04 o 
  11   0   6       75.57       14.81     74.05 o 
 -11   1   6        3.22        9.42     15.89 o 
 -10   1   6       24.50       31.07     15.69 o 
  -9   1   6       38.49       33.75     14.40 o 
  -8   1   6      673.21      622.30     28.45 o 
  -7   1   6        6.86        6.32      8.68 o 
  -6   1   6      353.72      361.34     15.88 o 
  -5   1   6       47.31       49.17      8.85 o 
  -4   1   6       34.43       35.02      8.13 o 
  -3   1   6       83.21       99.67      8.61 o 
  -2   1   6      286.50      339.91     10.54 o 
  -1   1   6     7252.83     7114.00     88.91 o 
   0   1   6    31971.56    29994.30    360.86 o 
   1   1   6       26.21       21.21      5.12 o 
   2   1   6      136.18      145.09      5.50 o 
   3   1   6      396.42      438.38     16.00 o 
   4   1   6     1051.55      911.51     16.34 o 
   5   1   6      856.52      788.61     16.84 o 
   6   1   6      524.03      536.63     15.74 o 
   7   1   6       70.06       84.18     16.13 o 
   8   1   6       70.47       71.64     12.88 o 
   9   1   6        7.75        0.21     13.82 o 
  10   1   6       38.98       18.00     13.35 o 
  11   1   6       18.02       28.56     56.46 o 
 -11   2   6       14.15        0.66     15.52 o 
 -10   2   6        0.01        5.14     24.06 o 
  -9   2   6       40.17       40.22     14.53 o 
  -8   2   6      217.89      239.06     26.98 o 
  -7   2   6       78.10       90.16     15.87 o 
  -6   2   6       20.63       12.26      7.80 o 
  -5   2   6     1499.99     1639.64     38.18 o 
  -4   2   6      248.90      247.64     14.23 o 
  -3   2   6     1005.40     1181.52     23.19 o 
  -2   2   6     1670.19     1402.63     25.13 o 
  -1   2   6      297.76      317.89      9.74 o 
   0   2   6     1356.90     1394.78     21.01 o 
   1   2   6     3057.20     2922.20     39.59 o 
   2   2   6        8.51       20.66      5.34 o 
   3   2   6        1.01        3.76      7.10 o 
   4   2   6      548.19      608.08     13.28 o 
   5   2   6      284.09      296.11     11.35 o 
   6   2   6      162.73      185.77     10.51 o 
   7   2   6       27.62       27.13      9.89 o 
   8   2   6       35.98       47.59     14.58 o 
   9   2   6       49.25       69.01     14.12 o 
  10   2   6        1.28      -15.39     17.18 o 
  11   2   6       81.20       92.79     30.99 o 
 -11   3   6        5.18      -21.55     14.37 o 
 -10   3   6        2.85       -3.24     26.97 o 
  -9   3   6        0.88       -1.25     12.80 o 
  -8   3   6       58.70       54.84     14.83 o 
  -7   3   6       16.54       29.12     11.81 o 
  -6   3   6       11.20       -0.58      8.28 o 
  -5   3   6       23.18       25.61      7.69 o 
  -4   3   6        1.55       -0.26      6.22 o 
  -3   3   6     2791.58     2736.88     44.65 o 
  -2   3   6      286.45      268.25     10.26 o 
  -1   3   6      307.50      313.79     10.19 o 
   0   3   6     1644.10     1679.87     28.48 o 
   1   3   6      494.74      439.01     11.22 o 
   2   3   6     3252.27     3283.17     41.26 o 
   3   3   6     1626.53     1711.35     23.75 o 
   4   3   6        6.42        4.36      8.89 o 
   5   3   6       85.35       77.20      7.59 o 
   6   3   6       27.96       24.41      7.64 o 
   7   3   6       34.17       40.78     11.84 o 
   8   3   6        4.96      -17.23     11.49 o 
   9   3   6        2.56        2.19     12.16 o 
  10   3   6      143.36      164.43     20.16 o 
  11   3   6        7.10       -6.25     19.73 o 
 -11   4   6        6.68        7.10     19.30 o 
 -10   4   6      129.62      134.62     18.52 o 
  -9   4   6        1.39      -14.00     12.15 o 
  -8   4   6       92.64      115.25     15.87 o 
  -7   4   6       21.19       34.76     12.32 o 
  -6   4   6      389.05      447.22     41.81 o 
  -5   4   6        0.37       -1.85      8.16 o 
  -4   4   6     2108.03     2057.51     37.27 o 
  -3   4   6       69.38       65.66      7.59 o 
  -2   4   6     2050.99     2031.69     34.94 o 
  -1   4   6        0.23       -5.27      4.61 o 
   0   4   6     3050.84     3221.22     50.52 o 
   1   4   6       79.24       83.34      7.77 o 
   2   4   6      141.23      168.24      6.99 o 
   3   4   6     1720.43     1865.96     25.96 o 
   4   4   6     2417.51     2575.66     34.69 o 
   5   4   6      532.62      561.73     14.87 o 
   6   4   6       83.80       91.83     10.22 o 
   7   4   6        5.15      -10.45     12.12 o 
   8   4   6      118.78      159.79     14.44 o 
   9   4   6       27.52        6.46     16.11 o 
  10   4   6        2.73       19.11     30.17 o 
  11   4   6        0.35       -6.72     20.51 o 
 -11   5   6        2.93       12.15     15.63 o 
 -10   5   6       38.38       28.18     15.50 o 
  -9   5   6      174.31      184.26     20.63 o 
  -8   5   6       10.45       29.70     13.60 o 
  -7   5   6       40.97       70.47     14.23 o 
  -6   5   6      119.43      146.59     20.63 o 
  -5   5   6      631.50      595.36     22.25 o 
  -4   5   6      292.44      279.44     13.94 o 
  -3   5   6      414.45      370.34     14.48 o 
  -2   5   6      198.63      199.28     12.77 o 
  -1   5   6     1172.62     1408.27     27.06 o 
   0   5   6     2266.01     2212.98     37.92 o 
   1   5   6     2616.56     2566.86     38.99 o 
   2   5   6      625.32      657.58     15.05 o 
   3   5   6      563.09      642.69     16.06 o 
   4   5   6     1693.80     1662.79     25.71 o 
   5   5   6      320.94      314.40     11.84 o 
   6   5   6        5.42      -16.25     17.68 o 
   7   5   6       41.24       50.38     13.26 o 
   8   5   6       73.02       77.12     19.35 o 
   9   5   6      160.36      191.01     18.08 o 
  10   5   6        1.85       -5.37     23.72 o 
  11   5   6       52.78      107.48     25.77 o 
 -10   6   6       50.23       57.35     16.77 o 
  -9   6   6       19.08       23.57     29.09 o 
  -8   6   6       89.23       82.21     15.76 o 
  -7   6   6      273.41      266.02     23.28 o 
  -6   6   6        5.05       -2.20     10.92 o 
  -5   6   6        0.17        2.01      8.54 o 
  -4   6   6       25.97       58.87     14.17 o 
  -3   6   6      646.05      692.77     19.81 o 
  -2   6   6     1100.38     1009.04     38.18 o 
  -1   6   6      130.83      126.93     15.95 o 
   0   6   6      314.55      360.11     11.59 o 
   1   6   6      192.45      220.30     10.95 o 
   2   6   6       22.06       48.99      8.32 o 
   3   6   6       15.16       22.19      9.52 o 
   4   6   6       79.24       86.24      7.62 o 
   5   6   6      118.11      114.02      9.94 o 
   6   6   6       34.63       39.35     17.01 o 
   7   6   6      163.98      145.31     32.68 o 
   8   6   6       40.14       32.22     14.49 o 
   9   6   6       41.57       28.69     11.97 o 
  10   6   6       29.37      -18.43     19.25 o 
 -10   7   6       16.86       46.96     34.91 o 
  -9   7   6        1.05      -15.13     13.08 o 
  -8   7   6        3.42       -0.60     14.81 o 
  -7   7   6      125.75      123.35     16.12 o 
  -6   7   6       12.67       11.14     26.97 o 
  -5   7   6      200.76      208.05     14.31 o 
  -4   7   6       98.27      132.50     11.98 o 
  -3   7   6      418.94      394.16     15.79 o 
  -2   7   6        1.42        1.63      6.87 o 
  -1   7   6      192.41      220.98     17.66 o 
   0   7   6        6.84       -2.05      8.99 o 
   1   7   6      615.79      579.62     20.75 o 
   2   7   6      122.01      124.28     10.08 o 
   3   7   6       92.70       94.09      8.16 o 
   4   7   6       22.64       25.82     15.14 o 
   5   7   6      615.52      645.03     17.60 o 
   6   7   6       37.40       46.06     10.57 o 
   7   7   6      103.33      105.79     15.66 o 
   8   7   6        5.00       -6.11     15.42 o 
   9   7   6       81.98      124.45     16.15 o 
  10   7   6       19.39       11.35     29.24 o 
 -10   8   6        0.81       11.79     15.23 o 
  -9   8   6       51.06       60.70     16.01 o 
  -8   8   6        0.00        8.45     22.74 o 
  -7   8   6       75.74       89.78     14.96 o 
  -6   8   6      177.92      173.53     39.94 o 
  -5   8   6       36.57       33.68     11.74 o 
  -4   8   6      127.08      152.08     17.02 o 
  -3   8   6        3.54       -1.63      7.83 o 
  -2   8   6       77.03       55.68     10.32 o 
  -1   8   6        0.02      -14.50     10.90 o 
   0   8   6       19.24       33.22     11.05 o 
   1   8   6      289.07      284.99     16.86 o 
   2   8   6       20.02       16.57      8.96 o 
   3   8   6       35.77       46.64      8.96 o 
   4   8   6       10.50        9.12      9.22 o 
   5   8   6        2.56        5.21      7.36 o 
   6   8   6        0.01       -5.06      9.61 o 
   7   8   6       81.17       82.06     12.32 o 
   8   8   6      116.69      112.85     15.43 o 
   9   8   6       26.98        8.25     19.38 o 
  10   8   6       27.56       45.98     23.16 o 
  -9   9   6       45.82       46.54     16.05 o 
  -8   9   6       30.85       49.72     14.96 o 
  -7   9   6      170.79      140.43     17.11 o 
  -6   9   6       18.73       26.91     12.62 o 
  -5   9   6      214.81      220.82     17.78 o 
  -4   9   6      397.53      374.59     43.01 o 
  -3   9   6       15.29       27.11      9.12 o 
  -2   9   6      334.88      295.67     14.67 o 
  -1   9   6       40.84       35.09      8.76 o 
   0   9   6      151.28      168.04     15.61 o 
   1   9   6       10.65       18.62     11.58 o 
   2   9   6      182.38      161.43     11.25 o 
   3   9   6       32.26       50.87     15.50 o 
   4   9   6        3.10        5.26     11.30 o 
   5   9   6        0.13        5.89     12.52 o 
   6   9   6        4.46       -4.47     14.12 o 
   7   9   6        0.05      -20.38     13.59 o 
   8   9   6        0.52       -7.34     10.70 o 
   9   9   6       10.64       16.95     13.15 o 
  -9  10   6       29.29       25.36     15.17 o 
  -8  10   6       12.26       -2.77     13.29 o 
  -7  10   6        5.45       13.39     13.40 o 
  -6  10   6       42.06       39.22     12.69 o 
  -5  10   6       31.06       35.48     11.53 o 
  -4  10   6       38.36       37.48     18.43 o 
  -3  10   6        5.62      -13.84     15.06 o 
  -2  10   6      106.40      104.26     12.19 o 
  -1  10   6      287.11      277.33     23.94 o 
   0  10   6       30.18       33.59      8.31 o 
   1  10   6       79.30       76.78     14.94 o 
   2  10   6        5.63       17.33      8.07 o 
   3  10   6      319.12      290.38     23.83 o 
   4  10   6      263.25      274.81     35.04 o 
   5  10   6        0.10       -3.37     15.88 o 
   6  10   6      203.54      197.01     16.15 o 
   7  10   6       87.93       74.77     13.21 o 
   8  10   6        0.01       10.78     19.70 o 
   9  10   6        1.50      -10.82     22.60 o 
  -8  11   6        0.96       -4.52     13.29 o 
  -7  11   6        0.07      -17.42     11.61 o 
  -6  11   6        3.29       17.77     12.62 o 
  -5  11   6        0.45       -2.85     11.53 o 
  -4  11   6      200.41      166.23     17.73 o 
  -3  11   6      236.17      217.50     25.08 o 
  -2  11   6       71.79       69.75     11.94 o 
  -1  11   6       80.64       56.57     11.32 o 
   0  11   6       21.56       28.49      9.12 o 
   1  11   6      181.22      135.96     27.31 o 
   2  11   6      269.02      269.69     15.24 o 
   3  11   6      324.21      309.49     16.55 o 
   4  11   6      626.79      601.28     22.12 o 
   5  11   6       90.51       98.58     25.35 o 
   6  11   6       62.69       78.52     13.02 o 
   7  11   6       87.02      103.51     17.89 o 
   8  11   6        0.17       -0.18     11.98 o 
  -8  12   6       29.76       23.84     14.65 o 
  -7  12   6       35.27       23.43     18.78 o 
  -6  12   6       81.99       77.65     22.74 o 
  -5  12   6       75.37       38.46     12.98 o 
  -4  12   6        0.65       12.71     10.32 o 
  -3  12   6        6.56        3.14      9.48 o 
  -2  12   6      159.10      141.51     14.90 o 
  -1  12   6       67.81       76.52     11.88 o 
   0  12   6        1.05      -12.12      8.40 o 
   1  12   6        0.87       19.04     14.30 o 
   2  12   6      118.61      113.81     13.27 o 
   3  12   6      138.83      137.59     14.41 o 
   4  12   6      243.21      272.06     37.19 o 
   5  12   6       12.23       21.29     13.93 o 
   6  12   6      179.67      164.27     33.91 o 
   7  12   6        8.75       25.21     18.14 o 
   8  12   6        1.20       17.24     13.41 o 
  -7  13   6       28.87       22.47     22.48 o 
  -6  13   6        0.00        4.94     20.89 o 
  -5  13   6       93.07       84.79     15.26 o 
  -4  13   6       70.55       43.13     13.05 o 
  -3  13   6        1.48        4.71     11.21 o 
  -2  13   6       96.20       73.96     16.19 o 
  -1  13   6      101.98       64.46     12.39 o 
   0  13   6       11.66       13.68     10.38 o 
   1  13   6       15.99       39.04     16.10 o 
   2  13   6       17.55       17.85     18.05 o 
   3  13   6      158.74      152.43     15.28 o 
   4  13   6      133.34      165.74     18.12 o 
   5  13   6       10.31       12.84     11.89 o 
   6  13   6       97.15      103.40     20.13 o 
   7  13   6       60.38       72.45     17.46 o 
  -6  14   6       50.14       49.61     15.36 o 
  -5  14   6       17.62       20.25     12.96 o 
  -4  14   6        4.03       -0.58     10.73 o 
  -3  14   6       18.01        3.90     11.16 o 
  -2  14   6        4.94       -1.46     10.59 o 
  -1  14   6        3.63       -6.66     16.38 o 
   0  14   6        0.75       -7.65     10.00 o 
   1  14   6      136.22      154.95     20.87 o 
   2  14   6        6.64        4.32     10.31 o 
   3  14   6        5.95       17.71     11.32 o 
   4  14   6       10.94       -2.16     11.33 o 
   5  14   6       42.68       38.75     12.87 o 
   6  14   6        0.10       19.50     13.45 o 
  -5  15   6       11.75       31.11     17.72 o 
  -4  15   6        0.12        7.94     26.71 o 
  -3  15   6        9.13       14.15     25.96 o 
  -2  15   6        1.69        0.60     10.77 o 
  -1  15   6        3.99       -4.88     10.25 o 
   0  15   6        8.62       15.75     11.62 o 
   1  15   6        0.00      -28.74     19.16 o 
   2  15   6        3.95        2.94     10.78 o 
   3  15   6       15.12        2.11     14.71 o 
   4  15   6        5.39        9.45     12.04 o 
   5  15   6       11.76        9.66     13.43 o 
  -3  16   6       15.80        2.58     15.34 o 
  -2  16   6        4.14        4.46     14.64 o 
  -1  16   6        7.47      -17.37     13.44 o 
   0  16   6        9.81       17.95     11.41 o 
   1  16   6        0.05       13.36      9.54 o 
   2  16   6        5.46      -13.23     10.71 o 
   3  16   6        0.75       -3.73     11.49 o 
 -11   1   7       13.76       -8.66     14.77 o 
 -10   1   7       36.95       15.60     14.96 o 
  -9   1   7        4.70       -0.75     13.27 o 
  -8   1   7       72.62       97.67     15.28 o 
  -7   1   7       85.52       93.57     11.55 o 
  -6   1   7       79.19       80.80      8.52 o 
  -5   1   7      293.96      377.61     12.94 o 
  -4   1   7       99.32      128.34      7.95 o 
  -3   1   7       72.54       59.33      5.86 o 
  -2   1   7     4943.16     4609.77     60.49 o 
  -1   1   7       27.92       41.35      9.47 o 
   0   1   7     7058.30     6639.63     83.13 o 
   1   1   7     1548.10     1508.55     26.60 o 
   2   1   7      169.92      168.51      5.28 o 
   3   1   7      404.80      435.30     13.06 o 
   4   1   7      226.43      228.20     11.03 o 
   5   1   7      237.24      233.46     10.07 o 
   6   1   7      279.01      322.44     12.68 o 
   7   1   7        1.02        5.12     14.40 o 
   8   1   7        1.77       18.24     11.15 o 
   9   1   7        4.33       -0.05     17.02 o 
  10   1   7       14.19       16.34     17.76 o 
  11   1   7        6.68      -62.78     58.44 o 
 -11   2   7        3.76       11.37     16.08 o 
 -10   2   7        1.00      -20.66     13.78 o 
  -9   2   7      130.75      127.14     17.46 o 
  -8   2   7       27.74       61.79     14.95 o 
  -7   2   7       64.85       57.67     13.24 o 
  -6   2   7      200.19      257.92     34.36 o 
  -5   2   7     1024.95     1092.73     24.50 o 
  -4   2   7        7.63        5.10      6.90 o 
  -3   2   7     1357.72     1506.61     27.79 o 
  -2   2   7        3.20       -6.12      4.74 o 
  -1   2   7     1758.68     1623.97     24.73 o 
   0   2   7     1014.62     1042.43     18.47 o 
   1   2   7      860.46      856.35     15.18 o 
   2   2   7      867.31      797.14     14.99 o 
   3   2   7      674.71      713.88     15.29 o 
   4   2   7       20.36       24.85      6.38 o 
   5   2   7      188.45      194.06      9.43 o 
   6   2   7       65.13       77.99      8.62 o 
   7   2   7       30.69       28.07     10.89 o 
   8   2   7       57.26       60.09     12.69 o 
   9   2   7        2.12        3.27     11.39 o 
  10   2   7       13.66       35.26     19.49 o 
  11   2   7        0.06       67.56     59.92 o 
 -11   3   7       46.19       28.46     20.10 o 
 -10   3   7       71.38       69.41     16.72 o 
  -9   3   7        6.64        9.10     13.24 o 
  -8   3   7      157.31      136.29     16.64 o 
  -7   3   7      298.41      280.07     19.08 o 
  -6   3   7        6.57        9.81     10.15 o 
  -5   3   7       14.96        5.00      7.68 o 
  -4   3   7      145.52      139.07     12.83 o 
  -3   3   7       53.03       59.90      7.31 o 
  -2   3   7      966.63      783.20     18.53 o 
  -1   3   7      173.10      178.31      9.10 o 
   0   3   7     5738.11     5606.71     81.78 o 
   1   3   7      868.29      787.29     19.53 o 
   2   3   7        0.71       -4.63      3.95 o 
   3   3   7       57.77       76.46      6.35 o 
   4   3   7      138.42      153.57     10.94 o 
   5   3   7       27.27       31.53      6.47 o 
   6   3   7       39.50       51.93      8.51 o 
   7   3   7       37.58       37.43     10.68 o 
   8   3   7        0.90        1.05     10.20 o 
   9   3   7        1.26       -0.14     11.39 o 
  10   3   7        5.32      -14.84     16.51 o 
  11   3   7        0.15       -9.77     57.50 o 
 -11   4   7        4.49        1.67     19.30 o 
 -10   4   7      139.68      152.00     19.41 o 
  -9   4   7      119.15      143.46     48.14 o 
  -8   4   7      147.42      151.98     17.15 o 
  -7   4   7       11.60        8.63     11.69 o 
  -6   4   7      480.04      584.60     24.02 o 
  -5   4   7      717.65      716.05     20.67 o 
  -4   4   7     3319.69     3216.73     53.34 o 
  -3   4   7      144.83      155.38      9.91 o 
  -2   4   7     1237.28     1295.24     25.52 o 
  -1   4   7      936.43      900.26     29.88 o 
   0   4   7     1423.43     1529.39     27.71 o 
   1   4   7      380.94      402.97     13.73 o 
   2   4   7     1895.84     1911.14     27.13 o 
   3   4   7      144.82      185.95      7.65 o 
   4   4   7      969.96      996.63     24.97 o 
   5   4   7       47.76       58.39      7.35 o 
   6   4   7        4.07       18.94     11.20 o 
   7   4   7       13.65       16.61      9.82 o 
   8   4   7       50.37       55.33     11.92 o 
   9   4   7        1.63       -4.08     19.47 o 
  10   4   7       28.88       17.52     18.79 o 
  11   4   7        0.41       69.24     63.20 o 
 -11   5   7        3.68       -8.65     15.25 o 
 -10   5   7       11.38       12.60     14.22 o 
  -9   5   7        4.35      -10.77     12.32 o 
  -8   5   7       90.50       49.14     13.69 o 
  -7   5   7        0.81       11.13     12.58 o 
  -6   5   7       96.01       98.07     13.85 o 
  -5   5   7      306.52      293.20     15.20 o 
  -4   5   7       96.81      150.13     16.31 o 
  -3   5   7       64.87       89.07     10.30 o 
  -2   5   7     1280.05     1306.17     26.71 o 
  -1   5   7      240.77      305.29     12.37 o 
   0   5   7     2210.52     2179.29     38.22 o 
   1   5   7       24.40       33.86      7.64 o 
   2   5   7       30.08       56.00      8.32 o 
   3   5   7        3.75        3.38      4.97 o 
   4   5   7       43.09       44.86      6.38 o 
   5   5   7      281.09      323.57     12.20 o 
   6   5   7        0.77       -2.46      8.46 o 
   7   5   7      104.48      105.01     12.53 o 
   8   5   7       55.87       71.15     15.42 o 
   9   5   7        3.72       24.62     26.96 o 
  10   5   7        1.51        0.20     22.39 o 
  11   5   7       10.61        6.38     56.81 o 
 -10   6   7        3.04        9.46     14.73 o 
  -9   6   7       38.72       39.68     16.40 o 
  -8   6   7       77.47       65.21     30.41 o 
  -7   6   7        1.57       -7.96     11.29 o 
  -6   6   7        9.77       -6.78     10.00 o 
  -5   6   7      150.93      131.94     12.32 o 
  -4   6   7      233.93      178.31     11.84 o 
  -3   6   7      470.49      450.73     16.34 o 
  -2   6   7     1921.66     1892.22     35.62 o 
  -1   6   7      680.32      647.74     17.67 o 
   0   6   7        9.84       21.18     12.47 o 
   1   6   7     1309.27     1144.77     23.46 o 
   2   6   7      482.68      526.02     16.05 o 
   3   6   7      217.34      244.68     10.29 o 
   4   6   7       38.93       49.76      6.86 o 
   5   6   7       10.38        2.63     12.38 o 
   6   6   7        0.52        9.83      9.21 o 
   7   6   7       60.72       74.94     25.11 o 
   8   6   7        7.55        4.62     14.05 o 
   9   6   7       10.73        6.80     11.53 o 
  10   6   7        1.48       -6.40    102.60 o 
 -10   7   7        0.94      -20.37     13.58 o 
  -9   7   7        0.25        2.76     13.98 o 
  -8   7   7       32.81       22.35     13.40 o 
  -7   7   7       52.24       40.26     13.30 o 
  -6   7   7      138.56      178.85     16.90 o 
  -5   7   7       25.92       30.13      9.71 o 
  -4   7   7      398.51      357.76     16.58 o 
  -3   7   7       58.63       91.92      9.57 o 
  -2   7   7       22.17       31.98      7.76 o 
  -1   7   7      258.59      280.65     12.47 o 
   0   7   7       15.89       13.06      6.82 o 
   1   7   7      391.35      468.21     28.19 o 
   2   7   7       15.10        1.39      5.59 o 
   3   7   7       21.09       28.39      9.06 o 
   4   7   7       83.63       72.70      7.96 o 
   5   7   7       11.71       21.27      9.11 o 
   6   7   7       10.76       23.98     10.28 o 
   7   7   7       87.63       68.82     21.27 o 
   8   7   7        0.83       -0.43     10.57 o 
   9   7   7       42.16       42.26     12.67 o 
  10   7   7        1.43      -46.81     31.21 o 
 -10   8   7       48.51       47.89     17.03 o 
  -9   8   7       29.04       14.28     14.73 o 
  -8   8   7        0.01        4.60     13.46 o 
  -7   8   7      165.47      141.32     16.72 o 
  -6   8   7      188.09      207.93     17.91 o 
  -5   8   7      306.09      333.19     67.73 o 
  -4   8   7        5.45       -2.68      9.97 o 
  -3   8   7       23.68       -6.41      7.23 o 
  -2   8   7      297.23      289.17     18.66 o 
  -1   8   7       26.09       31.76      7.88 o 
   0   8   7      322.58      431.43     25.34 o 
   1   8   7       57.58       66.73     14.73 o 
   2   8   7       13.35       17.75      5.90 o 
   3   8   7       73.04       64.32      8.19 o 
   4   8   7      390.66      395.40     18.47 o 
   5   8   7        5.76        5.64      7.42 o 
   6   8   7       38.97       43.35     10.55 o 
   7   8   7       29.02        6.59     10.13 o 
   8   8   7       90.11       59.04     19.97 o 
   9   8   7        0.36      -19.13     18.50 o 
  10   8   7        4.56        4.56     27.85 o 
  -9   9   7       24.77       30.19     15.06 o 
  -8   9   7      110.24       75.43     16.77 o 
  -7   9   7        0.11       13.51     12.89 o 
  -6   9   7      115.19      114.26     15.50 o 
  -5   9   7        0.46        2.86     11.44 o 
  -4   9   7        6.92       -3.13      9.57 o 
  -3   9   7        0.42       -5.10     15.41 o 
  -2   9   7       81.62       72.52     10.55 o 
  -1   9   7      158.13      197.52     14.05 o 
   0   9   7        7.33       16.77      8.08 o 
   1   9   7      293.56      253.20     17.76 o 
   2   9   7        1.81        4.06      6.42 o 
   3   9   7      322.63      286.84     14.21 o 
   4   9   7       22.92        5.46      8.60 o 
   5   9   7      182.81      177.62     20.46 o 
   6   9   7       13.57       -9.22      9.97 o 
   7   9   7        7.12        4.94     10.44 o 
   8   9   7        1.20       -4.31     11.28 o 
   9   9   7       70.58       72.75     25.75 o 
  -9  10   7       51.00       37.31     16.14 o 
  -8  10   7       61.24       62.73     15.84 o 
  -7  10   7        0.76       -4.14     12.52 o 
  -6  10   7       67.21       68.43     18.25 o 
  -5  10   7       31.87       48.03     17.19 o 
  -4  10   7       13.09       12.12     10.36 o 
  -3  10   7       25.88       38.16     10.93 o 
  -2  10   7      489.86      462.01     38.45 o 
  -1  10   7       39.97       35.05      9.70 o 
   0  10   7      253.73      238.04     14.67 o 
   1  10   7      279.65      316.18     20.94 o 
   2  10   7      294.82      307.81     13.16 o 
   3  10   7        9.30       12.63      8.92 o 
   4  10   7      202.75      206.66     14.86 o 
   5  10   7        5.09      -14.40     14.35 o 
   6  10   7        2.43        7.79     10.84 o 
   7  10   7        0.00        2.52     11.29 o 
   8  10   7        0.38       -3.59     12.25 o 
   9  10   7       19.38       55.01     38.64 o 
  -8  11   7       48.83       49.03     15.45 o 
  -7  11   7       95.34      117.05     17.11 o 
  -6  11   7        1.55       -1.38     11.08 o 
  -5  11   7       34.57       42.86     12.89 o 
  -4  11   7      183.85      215.68     18.67 o 
  -3  11   7       51.19       42.34     11.65 o 
  -2  11   7      118.24      100.01     13.05 o 
  -1  11   7       27.98       39.47     13.17 o 
   0  11   7      106.64       96.08     12.25 o 
   1  11   7      329.11      345.38     31.27 o 
   2  11   7        7.05        3.71      8.68 o 
   3  11   7      212.95      221.07     18.81 o 
   4  11   7       40.79       16.68      9.83 o 
   5  11   7        6.39      -17.41     11.60 o 
   6  11   7      101.11      121.43     34.13 o 
   7  11   7        0.22      -22.58     15.06 o 
   8  11   7        1.24      -11.58     30.23 o 
  -8  12   7       16.68       27.58     15.05 o 
  -7  12   7       16.31      -12.51     12.81 o 
  -6  12   7       46.70       56.53     14.57 o 
  -5  12   7       69.90       71.39     14.34 o 
  -4  12   7        2.38      -15.79     10.53 o 
  -3  12   7       13.22       44.41     17.82 o 
  -2  12   7        4.29      -13.18      9.45 o 
  -1  12   7      145.03      128.20     13.79 o 
   0  12   7        8.82        3.52     12.63 o 
   1  12   7       49.25       15.14     24.64 o 
   2  12   7        0.10        5.94      9.30 o 
   3  12   7       37.76       17.63     28.13 o 
   4  12   7       35.24       46.44     13.86 o 
   5  12   7        1.18       -2.48     12.75 o 
   6  12   7       17.48       33.31     11.82 o 
   7  12   7        0.76        0.85     13.28 o 
   8  12   7        0.11       -5.63     13.05 o 
  -7  13   7       19.62       24.98     14.87 o 
  -6  13   7       16.04        4.78     13.49 o 
  -5  13   7        8.55       20.19     12.89 o 
  -4  13   7       40.57       46.83     13.46 o 
  -3  13   7       66.05       76.35     13.36 o 
  -2  13   7        0.52        0.95     10.75 o 
  -1  13   7        0.43        1.55     14.45 o 
   0  13   7        1.92       12.34     10.35 o 
   1  13   7       60.76       30.69     16.05 o 
   2  13   7        5.22       10.50     17.85 o 
   3  13   7        6.96       10.61     10.51 o 
   4  13   7        7.48       -1.23     10.92 o 
   5  13   7        8.52       -5.52     21.37 o 
   6  13   7       56.19       73.03     18.46 o 
   7  13   7       19.81       10.02     12.84 o 
  -6  14   7        0.08        2.48     12.03 o 
  -5  14   7        7.52       -8.48     16.13 o 
  -4  14   7       24.22       -2.73     21.42 o 
  -3  14   7       12.36       -8.02     11.00 o 
  -2  14   7      103.69       91.68     13.90 o 
  -1  14   7        7.03      -24.08     18.01 o 
   0  14   7        0.32        7.61     10.79 o 
   1  14   7       21.43       31.35     17.42 o 
   2  14   7       32.09       39.30     12.40 o 
   3  14   7       58.53       62.88     18.81 o 
   4  14   7        0.60       -4.96     13.79 o 
   5  14   7        1.71       13.75     14.34 o 
   6  14   7        8.27       13.93     12.50 o 
  -5  15   7        0.42       -2.95     12.89 o 
  -4  15   7       41.28       56.59     20.36 o 
  -3  15   7        8.34       -3.32     16.79 o 
  -2  15   7       56.46       65.28     14.41 o 
  -1  15   7       35.66       29.70     12.49 o 
   0  15   7        0.12       10.50     11.39 o 
   1  15   7       30.91       16.64     14.28 o 
   2  15   7        0.43        6.39     12.48 o 
   3  15   7        0.00       -5.72     13.36 o 
   4  15   7        2.04       -6.93     13.35 o 
   5  15   7        0.09       -1.62     12.25 o 
  -3  16   7        5.87       10.80     13.53 o 
  -2  16   7        0.33       -8.81     11.61 o 
  -1  16   7        1.98       12.23     14.98 o 
   0  16   7        0.10        3.59     12.19 o 
   1  16   7       15.90       23.21     17.00 o 
   2  16   7        6.60        6.73     12.02 o 
   3  16   7       21.81       38.61     13.76 o 
 -11   0   8       17.14        2.12     21.68 o 
 -10   0   8      167.50      157.11     28.57 o 
  -9   0   8        4.46      -25.39     16.92 o 
  -8   0   8      174.48      156.59     25.39 o 
  -7   0   8      174.47      183.07     16.64 o 
  -6   0   8        0.08      -14.23      9.49 o 
  -5   0   8        8.71        1.23      8.50 o 
  -4   0   8       46.74      100.91     11.15 o 
  -3   0   8     1379.58     1541.77     35.53 o 
  -2   0   8      386.63      458.99     16.79 o 
  -1   0   8        6.44        1.00      6.05 o 
   0   0   8     3923.21     3762.36     69.95 o 
   1   0   8      123.52      110.59     18.52 o 
   2   0   8     2006.44     1937.35     67.63 o 
   3   0   8       28.74       27.10      8.32 o 
   4   0   8     1893.26     1889.21     38.00 o 
   5   0   8      624.25      616.69     21.27 o 
   6   0   8      102.87      106.50     12.99 o 
   7   0   8        0.10        4.20     12.29 o 
   8   0   8      354.73      389.04     37.31 o 
   9   0   8      170.95      188.05     31.21 o 
  10   0   8       70.91      102.08     77.75 o 
  11   0   8        2.62      -83.03     72.99 o 
 -11   1   8        0.22      -20.87     27.24 o 
 -10   1   8        2.89       12.05     17.72 o 
  -9   1   8        3.38       -0.26     23.01 o 
  -8   1   8        0.36      -11.62     12.32 o 
  -7   1   8      210.87      229.38     14.84 o 
  -6   1   8       20.18       23.59     11.68 o 
  -5   1   8     1222.55     1111.99     22.14 o 
  -4   1   8      174.26      191.63     11.30 o 
  -3   1   8      440.82      536.97     13.56 o 
  -2   1   8      760.10      802.94     15.75 o 
  -1   1   8      902.59      884.58     15.75 o 
   0   1   8        2.53       -8.47      5.65 o 
   1   1   8     4643.27     4550.15     70.00 o 
   2   1   8       74.89       92.86      6.11 o 
   3   1   8     1338.40     1232.40     18.35 o 
   4   1   8       28.36       36.08      6.72 o 
   5   1   8       21.55       29.06      9.74 o 
   6   1   8      117.38      123.32      9.57 o 
   7   1   8      295.06      309.55     15.04 o 
   8   1   8      868.57      934.73     27.69 o 
   9   1   8      477.23      521.22     50.09 o 
  10   1   8       18.19       23.59     50.45 o 
  11   1   8       26.08       24.33     57.59 o 
 -11   2   8       28.36       -4.50     15.71 o 
 -10   2   8        7.65       17.72     14.21 o 
  -9   2   8       17.56       16.13     13.45 o 
  -8   2   8       49.18       42.19     13.70 o 
  -7   2   8      177.05      186.20     14.05 o 
  -6   2   8      108.39      119.75     11.67 o 
  -5   2   8      284.85      338.45     15.29 o 
  -4   2   8     1573.83     1556.01     35.87 o 
  -3   2   8      278.01      309.93     12.65 o 
  -2   2   8      803.23      785.13     16.01 o 
  -1   2   8      285.05      279.27      8.72 o 
   0   2   8      247.81      223.85      7.17 o 
   1   2   8       95.91      100.82      4.51 o 
   2   2   8      129.52      105.26      5.19 o 
   3   2   8      166.38      173.11      6.76 o 
   4   2   8      134.37      147.87      8.16 o 
   5   2   8       44.38       45.31      6.75 o 
   6   2   8       44.51       48.21      8.42 o 
   7   2   8        0.75        5.43     15.27 o 
   8   2   8      198.27      205.56     16.53 o 
   9   2   8       33.78       13.67     17.19 o 
  10   2   8        1.51      -22.51     50.17 o 
  11   2   8        1.94       48.57     56.47 o 
 -11   3   8       10.05      -11.32     15.81 o 
 -10   3   8       11.61       33.43     15.69 o 
  -9   3   8       13.27       18.26     13.93 o 
  -8   3   8        9.85       10.59     12.95 o 
  -7   3   8      107.39      101.64     15.36 o 
  -6   3   8       17.03       22.00     14.41 o 
  -5   3   8       12.81       -3.57     12.81 o 
  -4   3   8       15.16       56.88     27.87 o 
  -3   3   8        0.04        7.45      6.37 o 
  -2   3   8      622.37      559.15     15.09 o 
  -1   3   8        9.73       16.34      4.97 o 
   0   3   8     1064.74     1001.71     17.70 o 
   1   3   8      812.63      818.80     13.17 o 
   2   3   8      172.17      184.65     10.54 o 
   3   3   8      739.31      737.01     13.87 o 
   4   3   8     1629.89     1723.40     30.43 o 
   5   3   8       14.10       13.18      8.36 o 
   6   3   8        8.54        5.28     11.16 o 
   7   3   8       21.99       36.31     10.20 o 
   8   3   8       51.80       74.10     19.83 o 
   9   3   8       11.21       22.73     32.41 o 
  10   3   8       28.37       20.40     53.21 o 
  11   3   8        3.79       46.58     80.13 o 
 -11   4   8        1.54      -18.42     15.06 o 
 -10   4   8        6.67        5.21     14.74 o 
  -9   4   8       27.19       25.62     23.27 o 
  -8   4   8       33.06       31.95     12.33 o 
  -7   4   8       23.90       35.37     12.58 o 
  -6   4   8       26.14       38.37     11.94 o 
  -5   4   8        0.07       25.48      9.37 o 
  -4   4   8       25.45       20.94      8.01 o 
  -3   4   8       67.99       64.97      8.46 o 
  -2   4   8      789.98      860.28     20.10 o 
  -1   4   8     1122.70     1009.78     21.39 o 
   0   4   8     1746.21     1675.95     29.65 o 
   1   4   8      282.91      290.60     10.90 o 
   2   4   8     3067.16     3337.14     43.18 o 
   3   4   8       75.94       65.17      7.92 o 
   4   4   8     1817.77     1989.45     54.51 o 
   5   4   8       67.19       82.06      7.85 o 
   6   4   8        0.47       -9.74      7.31 o 
   7   4   8        6.80      -14.58     11.72 o 
   8   4   8        3.16       -3.80      9.93 o 
   9   4   8        5.92      -23.95     20.35 o 
  10   4   8        0.97      -74.33    101.02 o 
  11   4   8       14.52       72.45     58.59 o 
 -11   5   8        5.94        0.57     14.99 o 
 -10   5   8      128.07      124.43     23.01 o 
  -9   5   8       29.95       36.37     19.83 o 
  -8   5   8      400.62      382.62     22.88 o 
  -7   5   8       11.95       -1.79     23.80 o 
  -6   5   8       88.63       78.18     12.91 o 
  -5   5   8      117.11      131.78     13.48 o 
  -4   5   8     1435.15     1517.62     36.20 o 
  -3   5   8       78.57       83.66      8.91 o 
  -2   5   8      117.76      150.09     11.51 o 
  -1   5   8      877.29      895.26     20.52 o 
   0   5   8     4459.99     4295.27     67.10 o 
   1   5   8      437.98      433.79     16.31 o 
   2   5   8       46.71       51.97      5.30 o 
   3   5   8      455.78      496.45     12.50 o 
   4   5   8      990.95     1051.53     19.66 o 
   5   5   8      159.72      187.93     10.07 o 
   6   5   8       94.20      103.42     10.85 o 
   7   5   8      105.00      112.17     15.34 o 
   8   5   8       79.57       74.62     19.31 o 
   9   5   8       53.04       62.65     25.75 o 
  10   5   8        7.99      -37.68    122.17 o 
 -10   6   8       42.51       23.35     34.38 o 
  -9   6   8      101.74       84.90     18.78 o 
  -8   6   8        0.10      -15.06     12.12 o 
  -7   6   8      265.15      265.04     20.64 o 
  -6   6   8      109.15      111.76     14.74 o 
  -5   6   8        6.06       12.09      9.51 o 
  -4   6   8       84.03       67.34     16.75 o 
  -3   6   8       57.37       38.15     10.49 o 
  -2   6   8      752.03      787.60     20.40 o 
  -1   6   8      310.76      294.63     20.38 o 
   0   6   8      150.42      152.16      9.23 o 
   1   6   8     2556.70     2562.13     46.79 o 
   2   6   8      143.57      136.61      8.12 o 
   3   6   8       39.48       50.49      6.08 o 
   4   6   8       12.41       22.98      6.37 o 
   5   6   8      159.75      147.71      9.76 o 
   6   6   8        7.18       -3.13      8.68 o 
   7   6   8        0.88        1.65      9.78 o 
   8   6   8       29.29       30.98     12.20 o 
   9   6   8       28.39       13.11     35.12 o 
  10   6   8        0.93      -43.98     51.30 o 
 -10   7   8        7.23       -3.34     24.86 o 
  -9   7   8       10.34       -3.45     13.85 o 
  -8   7   8        5.78       -3.61     24.06 o 
  -7   7   8       51.00       52.91     16.13 o 
  -6   7   8       22.35       44.34     12.52 o 
  -5   7   8       85.38       78.58     11.35 o 
  -4   7   8        0.32        3.28      9.50 o 
  -3   7   8       53.30       53.86      9.17 o 
  -2   7   8      272.53      301.30     13.92 o 
  -1   7   8      251.58      245.93     24.66 o 
   0   7   8      285.88      365.05     20.06 o 
   1   7   8       43.43       51.15     10.23 o 
   2   7   8      271.63      309.01     17.87 o 
   3   7   8       11.81       15.69      6.24 o 
   4   7   8        2.87       -2.36      7.96 o 
   5   7   8      126.02      132.89     15.34 o 
   6   7   8      277.35      287.69     28.45 o 
   7   7   8      138.72      145.42     15.19 o 
   8   7   8       28.88       53.38     12.03 o 
   9   7   8       82.10       41.81     20.09 o 
  10   7   8        8.80      -14.82     50.50 o 
 -10   8   8        5.58       13.42     14.87 o 
  -9   8   8        1.68       -4.26     29.62 o 
  -8   8   8       73.56       88.34     16.65 o 
  -7   8   8       81.98       69.50     14.08 o 
  -6   8   8        2.53       13.47     11.81 o 
  -5   8   8      376.80      358.17     19.02 o 
  -4   8   8      320.66      297.97     18.45 o 
  -3   8   8       18.17       16.12      8.60 o 
  -2   8   8       95.36       77.42     14.01 o 
  -1   8   8      232.85      206.10     12.55 o 
   0   8   8      768.71      789.40     21.89 o 
   1   8   8        8.44       14.80     10.62 o 
   2   8   8        5.61       12.13      9.52 o 
   3   8   8       40.24       32.10     13.26 o 
   4   8   8        5.97       17.87      9.60 o 
   5   8   8       65.19       78.78      9.62 o 
   6   8   8       20.06       21.24      9.78 o 
   7   8   8        5.50       -3.28     11.59 o 
   8   8   8        1.49       -8.92     10.96 o 
   9   8   8        4.48        8.46     19.17 o 
  10   8   8       10.50      -58.18     72.99 o 
  -9   9   8        0.03       -1.57     13.89 o 
  -8   9   8       88.60       85.29     16.00 o 
  -7   9   8       61.11       55.84     14.46 o 
  -6   9   8       26.53       36.69     12.17 o 
  -5   9   8        6.84       12.86     11.74 o 
  -4   9   8       91.34       89.46     12.06 o 
  -3   9   8       11.51       -1.44      9.63 o 
  -2   9   8      170.46      151.09     12.53 o 
  -1   9   8       26.68       15.84      8.46 o 
   0   9   8        0.20        3.91      9.92 o 
   1   9   8        1.89       11.98     12.42 o 
   2   9   8      400.79      410.65     30.80 o 
   3   9   8      139.07      129.45     11.41 o 
   4   9   8      194.87      194.80     13.58 o 
   5   9   8       60.47       66.89     13.21 o 
   6   9   8        0.00       -5.33      9.41 o 
   7   9   8        0.16        5.95     10.71 o 
   8   9   8        6.61       -2.39     18.72 o 
   9   9   8       14.37       22.36     23.84 o 
  -9  10   8       30.74       48.51     16.23 o 
  -8  10   8       32.02       14.45     13.50 o 
  -7  10   8       22.14       18.80     13.50 o 
  -6  10   8      151.64      147.59     16.34 o 
  -5  10   8      113.15       90.88     27.51 o 
  -4  10   8        1.85      -10.92     10.00 o 
  -3  10   8        5.12       18.64     10.48 o 
  -2  10   8       88.95       87.01     11.97 o 
  -1  10   8      537.88      536.54     20.43 o 
   0  10   8      130.82      135.27     24.48 o 
   1  10   8       29.56       59.90     14.78 o 
   2  10   8        0.05       -0.18      8.39 o 
   3  10   8      316.66      326.25     16.24 o 
   4  10   8       12.29       18.27     13.05 o 
   5  10   8        2.90        2.07     20.99 o 
   6  10   8        5.04       10.80     10.51 o 
   7  10   8       59.40       79.61     24.51 o 
   8  10   8       18.74       19.40     21.60 o 
   9  10   8        4.45       22.70     49.11 o 
  -8  11   8       14.12       -1.33     13.19 o 
  -7  11   8        1.00       -3.31     12.81 o 
  -6  11   8       55.96       80.81     20.89 o 
  -5  11   8       22.87       39.58     12.97 o 
  -4  11   8       27.98       23.25     25.06 o 
  -3  11   8       84.97       66.15     20.08 o 
  -2  11   8        2.23       -7.83      9.30 o 
  -1  11   8       60.67       71.20     11.67 o 
   0  11   8       59.98       50.05     13.64 o 
   1  11   8       58.44       27.95     26.16 o 
   2  11   8      168.68      192.84     13.84 o 
   3  11   8      188.49      183.35     13.97 o 
   4  11   8      233.28      232.35     30.47 o 
   5  11   8      151.77      162.94     14.67 o 
   6  11   8       57.92       58.25     11.82 o 
   7  11   8      146.16      159.88     16.26 o 
   8  11   8        2.40        1.29     20.77 o 
  -8  12   8        1.13       -5.14     20.10 o 
  -7  12   8       45.14       40.17     14.87 o 
  -6  12   8       10.80        6.81     12.23 o 
  -5  12   8       43.55       31.33     13.29 o 
  -4  12   8      104.61      119.75     19.00 o 
  -3  12   8        3.17        6.42     15.10 o 
  -2  12   8      127.99      108.94     13.58 o 
  -1  12   8       19.77       51.12     16.87 o 
   0  12   8      147.89      136.52     14.02 o 
   1  12   8      122.48      108.38     17.87 o 
   2  12   8       29.88       15.75      9.78 o 
   3  12   8       68.06       85.12     18.25 o 
   4  12   8       57.48       64.12     19.70 o 
   5  12   8        0.68       10.06     15.73 o 
   6  12   8       16.49       23.02     11.60 o 
   7  12   8       13.25       12.44     25.65 o 
  -7  13   8        5.13       21.12     14.48 o 
  -6  13   8       35.84       43.13     14.34 o 
  -5  13   8       30.26       65.82     14.26 o 
  -4  13   8        0.46       15.32     20.10 o 
  -3  13   8        1.91        2.50     10.19 o 
  -2  13   8       53.56       82.29     32.59 o 
  -1  13   8        4.73       -6.82     10.24 o 
   0  13   8       60.01       55.90     12.02 o 
   1  13   8       54.18       55.89     13.16 o 
   2  13   8        1.56       10.69     20.97 o 
   3  13   8        1.01        1.78     10.16 o 
   4  13   8        5.61       16.67     18.76 o 
   5  13   8       56.46       89.09     22.00 o 
   6  13   8       26.84       15.83     11.70 o 
   7  13   8       10.02       27.86     13.90 o 
  -6  14   8        6.19       21.17     19.04 o 
  -5  14   8        0.21       -0.03     12.13 o 
  -4  14   8        5.65       -9.52     11.53 o 
  -3  14   8        0.50        4.72     11.57 o 
  -2  14   8        9.16       12.73     11.60 o 
  -1  14   8        0.94       -8.01     14.85 o 
   0  14   8       32.21        4.77     17.70 o 
   1  14   8       33.01       36.25     11.98 o 
   2  14   8       30.62       67.18     20.70 o 
   3  14   8       74.84       91.26     13.91 o 
   4  14   8       36.77       14.73     30.93 o 
   5  14   8        4.59        6.69     11.81 o 
   6  14   8       19.66        2.94     14.52 o 
  -4  15   8       15.00       36.10     14.38 o 
  -3  15   8       12.17      -13.03     11.60 o 
  -2  15   8        7.31        5.32     11.13 o 
  -1  15   8        0.01       26.71     12.00 o 
   0  15   8        5.92        9.52     11.36 o 
   1  15   8        0.68        4.34     21.79 o 
   2  15   8        1.85       16.95     11.35 o 
   3  15   8       15.53       15.13     12.41 o 
   4  15   8        2.06      -13.67     10.80 o 
  -3  16   8        0.07      -17.22     13.49 o 
  -2  16   8        2.51        4.39     12.36 o 
  -1  16   8        2.66       -8.12     19.78 o 
   0  16   8        7.34        1.67     11.71 o 
   1  16   8        0.12        6.83      8.48 o 
   2  16   8        0.06       -4.33     19.92 o 
   3  16   8        0.08        3.40     19.62 o 
 -11   1   9        0.70       -9.92     29.09 o 
 -10   1   9       19.68        4.23     14.96 o 
  -9   1   9      167.36      144.22     18.51 o 
  -8   1   9      145.58      159.74     17.39 o 
  -7   1   9        4.92       17.53      9.46 o 
  -6   1   9        3.33       10.35      7.97 o 
  -5   1   9     1370.45     1519.50     27.48 o 
  -4   1   9      183.88      186.48      9.98 o 
  -3   1   9      339.91      367.97     11.72 o 
  -2   1   9      100.91      109.88      7.48 o 
  -1   1   9     3590.90     3648.49     49.33 o 
   0   1   9      461.51      482.97     10.36 o 
   1   1   9       85.55       68.93      5.23 o 
   2   1   9      486.59      466.34     16.90 o 
   3   1   9      761.66      698.24     12.92 o 
   4   1   9       81.51       68.75      6.82 o 
   5   1   9       28.73       20.51      6.07 o 
   6   1   9      415.80      409.74     14.85 o 
   7   1   9       13.21        9.42      8.95 o 
   8   1   9      170.53      187.56     17.41 o 
   9   1   9        9.08       10.13     45.44 o 
  10   1   9       22.98      -22.98     50.48 o 
  11   1   9       10.90       18.75     80.39 o 
 -11   2   9       34.00       22.66     16.64 o 
 -10   2   9        4.62       11.20     14.57 o 
  -9   2   9       20.87       29.44     18.51 o 
  -8   2   9        0.00       -1.29     21.42 o 
  -7   2   9       58.62       60.92     11.69 o 
  -6   2   9        0.49       -2.44      7.56 o 
  -5   2   9       77.03       69.94      8.32 o 
  -4   2   9      142.92      129.98      9.07 o 
  -3   2   9     3714.78     3769.80     52.70 o 
  -2   2   9      594.35      568.83     13.79 o 
  -1   2   9      370.15      403.02     10.65 o 
   0   2   9       61.67       32.28      9.62 o 
   1   2   9      575.20      520.19     10.26 o 
   2   2   9       32.18       36.23      7.41 o 
   3   2   9      515.71      520.92     11.30 o 
   4   2   9       94.18       94.76      8.23 o 
   5   2   9       71.60       66.89     10.77 o 
   6   2   9        1.06        5.64      8.99 o 
   7   2   9       13.77       -0.70     14.53 o 
   8   2   9        0.49      -19.14     12.76 o 
   9   2   9        0.14       33.08     46.59 o 
  10   2   9        1.48       35.83    125.87 o 
  11   2   9       16.21      -35.99     62.41 o 
 -11   3   9        2.31        2.78     16.26 o 
 -10   3   9        1.05        9.33     14.90 o 
  -9   3   9       43.82       58.16     20.10 o 
  -8   3   9       67.69       61.39     14.95 o 
  -7   3   9        1.20      -11.00     24.06 o 
  -6   3   9       36.78       57.96     10.46 o 
  -5   3   9      428.00      464.39     19.50 o 
  -4   3   9     1831.09     1868.53     35.60 o 
  -3   3   9      389.32      369.53     17.35 o 
  -2   3   9     2904.89     2682.72     44.49 o 
  -1   3   9     3290.33     3561.50     49.47 o 
   0   3   9     3088.82     2930.31     45.55 o 
   1   3   9      302.69      308.15     11.38 o 
   2   3   9      172.61      169.94      9.17 o 
   3   3   9     2045.39     2150.73     30.62 o 
   4   3   9      319.23      327.06     14.91 o 
   5   3   9      100.47       99.96      9.58 o 
   6   3   9        6.46       15.81      7.82 o 
   7   3   9      209.76      195.02     20.81 o 
   8   3   9       36.02       20.92     15.52 o 
   9   3   9       91.70       65.33     46.91 o 
  10   3   9       49.01      119.53    124.56 o 
  11   3   9        1.24      -72.74     52.77 o 
 -11   4   9       33.52       23.41     15.88 o 
 -10   4   9       18.27       31.08     24.86 o 
  -9   4   9       66.86       81.31     16.49 o 
  -8   4   9       29.90       10.21     15.07 o 
  -7   4   9       65.97       66.33     14.46 o 
  -6   4   9      122.42      108.16     20.51 o 
  -5   4   9      223.43      240.23     14.15 o 
  -4   4   9        5.13        4.41      7.39 o 
  -3   4   9      712.69      701.02     28.37 o 
  -2   4   9      659.31      737.48     18.93 o 
  -1   4   9      351.72      383.40     13.24 o 
   0   4   9      525.23      557.25     25.69 o 
   1   4   9       15.63       10.67      4.68 o 
   2   4   9      414.57      439.20     17.58 o 
   3   4   9      119.28      119.04     10.74 o 
   4   4   9      185.75      218.51     11.75 o 
   5   4   9        1.83       -6.26      6.11 o 
   6   4   9       10.47        4.37      7.85 o 
   7   4   9       53.17       58.92     11.34 o 
   8   4   9       68.23       46.21     21.36 o 
   9   4   9        4.80       -8.94     43.68 o 
  10   4   9       14.25      -44.22     50.67 o 
 -10   5   9       11.61       34.99     16.66 o 
  -9   5   9      136.76      156.96     19.07 o 
  -8   5   9       46.27       50.76     13.85 o 
  -7   5   9       32.76       42.33     13.72 o 
  -6   5   9        7.46       21.75     12.19 o 
  -5   5   9        6.96        2.44      9.32 o 
  -4   5   9      484.07      510.22     18.88 o 
  -3   5   9       18.08       30.22      8.02 o 
  -2   5   9      128.44      126.72     11.29 o 
  -1   5   9     1640.92     1536.25     42.23 o 
   0   5   9     1552.05     1415.22     28.30 o 
   1   5   9      518.44      464.79     17.12 o 
   2   5   9        3.45       14.14      4.44 o 
   3   5   9       29.43       38.12      5.52 o 
   4   5   9      743.24      817.32     17.14 o 
   5   5   9       40.72       29.37      9.50 o 
   6   5   9        2.22       -9.89      8.54 o 
   7   5   9       28.04       39.37     19.07 o 
   8   5   9       24.40        6.57     19.15 o 
   9   5   9       20.87       34.86     50.25 o 
  10   5   9        1.19       16.14     51.46 o 
 -10   6   9        1.36        4.09     21.68 o 
  -9   6   9        0.09       -4.46     13.72 o 
  -8   6   9        0.83       10.36     13.19 o 
  -7   6   9       16.81       20.10     19.30 o 
  -6   6   9      147.02      147.35     17.72 o 
  -5   6   9       21.16       27.22     10.27 o 
  -4   6   9      119.57      122.26     11.51 o 
  -3   6   9        6.68       -7.54     12.56 o 
  -2   6   9      136.29      126.40      9.86 o 
  -1   6   9      752.26      775.10     25.34 o 
   0   6   9       31.09       16.60      6.56 o 
   1   6   9       95.70      119.17     10.79 o 
   2   6   9     1245.59     1273.01     23.72 o 
   3   6   9       16.01       10.35      6.02 o 
   4   6   9      594.78      546.73     14.72 o 
   5   6   9       40.84       28.71      7.86 o 
   6   6   9       39.67       39.48      9.93 o 
   7   6   9       97.43       62.72     11.77 o 
   8   6   9       49.90       60.17     18.24 o 
   9   6   9      114.16       88.92     36.03 o 
  10   6   9        0.08        2.76     54.57 o 
 -10   7   9       47.14       58.29     22.74 o 
  -9   7   9      125.63      107.67     17.79 o 
  -8   7   9       24.06        4.19     13.03 o 
  -7   7   9       72.72       56.27     13.60 o 
  -6   7   9      280.68      287.94     19.70 o 
  -5   7   9        1.41       -0.59      9.62 o 
  -4   7   9       12.25       26.03      9.24 o 
  -3   7   9        5.71        3.59     12.62 o 
  -2   7   9       86.18       78.28      8.98 o 
  -1   7   9      160.04      223.58     11.92 o 
   0   7   9      463.50      447.95     15.41 o 
   1   7   9       45.79       35.45     10.23 o 
   2   7   9       82.09       88.59     10.57 o 
   3   7   9      196.20      187.04     12.97 o 
   4   7   9       46.36       53.77      7.74 o 
   5   7   9        3.53       -0.79      7.27 o 
   6   7   9       11.11       17.19      9.97 o 
   7   7   9        2.69       -9.12     17.41 o 
   8   7   9      108.74      100.51     20.67 o 
   9   7   9        7.62       41.18     20.23 o 
  10   7   9        2.42      -37.78     51.37 o 
  -9   8   9        0.01      -15.07     13.08 o 
  -8   8   9      261.72      221.09     20.97 o 
  -7   8   9        1.66       -2.46     12.58 o 
  -6   8   9      342.94      364.99     24.87 o 
  -5   8   9        6.22       24.97     14.61 o 
  -4   8   9        0.24       -6.89     14.09 o 
  -3   8   9       23.12       10.52      9.08 o 
  -2   8   9       42.43       30.48      8.94 o 
  -1   8   9      496.77      463.62     17.26 o 
   0   8   9       20.28       27.79      8.66 o 
   1   8   9      297.65      309.84     21.14 o 
   2   8   9        2.28       11.69     11.09 o 
   3   8   9      391.53      383.22     14.32 o 
   4   8   9       24.92       24.16      7.88 o 
   5   8   9       32.79       18.33      8.59 o 
   6   8   9       32.23       11.09      9.72 o 
   7   8   9       22.38       12.09     12.54 o 
   8   8   9       22.08       10.77     18.04 o 
   9   8   9       37.53       23.21     27.54 o 
  -9   9   9       32.28       20.94     15.06 o 
  -8   9   9      110.46      100.05     17.22 o 
  -7   9   9       16.62       -7.47     15.34 o 
  -6   9   9      140.97      120.01     15.76 o 
  -5   9   9       30.39       33.11     15.87 o 
  -4   9   9      336.65      351.13     19.00 o 
  -3   9   9       14.85       26.37     16.69 o 
  -2   9   9      293.14      280.81     15.40 o 
  -1   9   9      326.77      344.31     16.03 o 
   0   9   9      569.01      509.86     18.75 o 
   1   9   9      344.12      327.71     20.02 o 
   2   9   9      165.56      133.40     15.77 o 
   3   9   9       48.90       46.69     14.69 o 
   4   9   9      177.83      192.21     12.12 o 
   5   9   9      141.37      137.53     12.97 o 
   6   9   9       61.72       55.01     14.20 o 
   7   9   9        0.00      -11.27     10.30 o 
   8   9   9       40.04       18.28     19.51 o 
   9   9   9       17.13       50.34     37.54 o 
  -9  10   9        0.61       -9.28     28.82 o 
  -8  10   9       51.23       32.92     28.56 o 
  -7  10   9      274.05      283.87     26.19 o 
  -6  10   9      330.65      321.31     22.25 o 
  -5  10   9      107.98       75.44     25.13 o 
  -4  10   9      216.97      246.60     23.06 o 
  -3  10   9       57.46       60.84     11.74 o 
  -2  10   9      373.81      336.05     18.63 o 
  -1  10   9       45.61       52.30     12.83 o 
   0  10   9        0.44       -8.99     15.83 o 
   1  10   9      569.59      573.52     27.36 o 
   2  10   9      107.95      124.89     16.80 o 
   3  10   9      953.38      955.34     37.24 o 
   4  10   9       65.75       58.78     16.11 o 
   5  10   9        8.62        7.19     10.07 o 
   6  10   9       70.26       91.59     13.01 o 
   7  10   9       12.40      101.36     22.61 o 
   8  10   9        0.01        5.37     19.86 o 
  -8  11   9       31.74       29.11     17.98 o 
  -7  11   9       26.29       31.50     14.26 o 
  -6  11   9        1.67       19.19     17.98 o 
  -5  11   9       59.85       46.96     13.50 o 
  -4  11   9       87.58       71.80     13.00 o 
  -3  11   9      292.30      332.34     26.68 o 
  -2  11   9       38.11       30.58     14.19 o 
  -1  11   9      276.21      278.46     16.36 o 
   0  11   9      178.40      169.45     14.07 o 
   1  11   9      400.21      400.92     26.14 o 
   2  11   9      187.33      190.82     13.95 o 
   3  11   9        7.54       33.36      9.70 o 
   4  11   9      150.39      154.27     13.67 o 
   5  11   9       82.08       69.51     21.84 o 
   6  11   9        1.02        3.13     10.42 o 
   7  11   9        6.28       17.76     27.60 o 
   8  11   9       38.87       28.22     22.25 o 
  -7  12   9       52.51       43.07     15.34 o 
  -6  12   9        3.79       18.52     30.94 o 
  -5  12   9       97.53      118.51     16.44 o 
  -4  12   9       41.71       26.97     12.28 o 
  -3  12   9      112.74       97.08     16.02 o 
  -2  12   9       26.62       55.40     12.25 o 
  -1  12   9       13.48       -9.39     10.32 o 
   0  12   9        1.32        0.19     14.17 o 
   1  12   9      277.05      248.44     14.90 o 
   2  12   9       16.64       22.48     10.18 o 
   3  12   9      406.19      432.02     47.80 o 
   4  12   9        0.45       -3.45     12.29 o 
   5  12   9       32.41       30.40     11.38 o 
   6  12   9       19.88       23.20     12.13 o 
   7  12   9       61.79       50.02     24.38 o 
  -7  13   9        2.11      -16.71     15.60 o 
  -6  13   9        6.95       11.27     16.13 o 
  -5  13   9        1.45       -7.55     11.02 o 
  -4  13   9        9.74        7.01     12.09 o 
  -3  13   9       10.98        5.61     11.23 o 
  -2  13   9      125.72      125.55     31.88 o 
  -1  13   9       15.33        2.93     14.03 o 
   0  13   9        2.57      -10.85     12.28 o 
   1  13   9       49.05       57.05     11.99 o 
   2  13   9       67.98       77.41     12.66 o 
   3  13   9      154.30      165.17     15.56 o 
   4  13   9       28.73       46.43     11.90 o 
   5  13   9        4.80        2.43     12.02 o 
   6  13   9        3.34        9.44     12.27 o 
  -6  14   9        1.41       -8.17     13.37 o 
  -5  14   9        0.01       -9.45     19.57 o 
  -4  14   9       34.92       56.10     13.94 o 
  -3  14   9        2.39        2.33     10.65 o 
  -2  14   9       64.75       66.95     14.27 o 
  -1  14   9        6.82        9.16     11.19 o 
   0  14   9        0.22       -5.06     16.15 o 
   1  14   9       18.01       10.85     21.63 o 
   2  14   9       17.64        7.70     21.87 o 
   3  14   9        3.24        5.14     11.07 o 
   4  14   9       11.01      -11.14     26.06 o 
   5  14   9        0.14       21.44     11.67 o 
  -4  15   9        0.14      -17.75     11.84 o 
  -3  15   9        2.76      -13.34     10.77 o 
  -2  15   9        9.15       10.58     12.08 o 
  -1  15   9        1.40       -2.24     11.08 o 
   0  15   9        0.45        1.32     11.44 o 
   1  15   9        0.31       -5.24     10.96 o 
   2  15   9        0.96      -10.29     10.08 o 
   3  15   9        3.50       15.54     12.02 o 
   4  15   9        0.28      -17.13     16.91 o 
  -2  16   9       57.86       70.73     15.08 o 
  -1  16   9        2.30       27.32     14.29 o 
   0  16   9       11.40        2.83     12.29 o 
   1  16   9       34.38       61.51     12.90 o 
   2  16   9        3.21        5.49     12.75 o 
 -11   0  10        8.70       15.87     23.27 o 
 -10   0  10        0.35      -20.10     17.98 o 
  -9   0  10      168.01      250.22     30.68 o 
  -8   0  10        3.54      -25.92     17.98 o 
  -7   0  10       93.05      115.47     16.46 o 
  -6   0  10      122.91      120.19     15.06 o 
  -5   0  10     1540.50     1657.62     41.70 o 
  -4   0  10      263.73      259.15     16.27 o 
  -3   0  10       70.10       59.31      9.98 o 
  -2   0  10       29.50       30.61      8.57 o 
  -1   0  10    17145.40    17158.63    297.98 o 
   0   0  10      356.37      252.03     10.98 o 
   1   0  10     1198.30     1062.81     49.37 o 
   2   0  10      156.47      229.64     27.51 o 
   3   0  10     1579.47     1399.38     62.67 o 
   4   0  10      880.91      959.85     23.91 o 
   5   0  10       40.92       48.81     15.99 o 
   6   0  10      778.06      768.12     26.65 o 
   7   0  10     1367.00     1278.64     43.11 o 
   8   0  10      412.55      373.10     82.03 o 
   9   0  10      518.80      615.02    104.80 o 
  10   0  10      151.87      251.27     86.23 o 
  11   0  10        9.01       -9.52     79.33 o 
 -11   1  10        0.02       19.83     16.08 o 
 -10   1  10       27.04       13.49     14.96 o 
  -9   1  10        1.12        2.92     17.98 o 
  -8   1  10       76.07       49.14     17.72 o 
  -7   1  10      102.68      109.66     12.90 o 
  -6   1  10        0.08       -9.94      8.02 o 
  -5   1  10      707.69      792.52     19.71 o 
  -4   1  10      141.21       99.12      8.61 o 
  -3   1  10      145.28      109.41      8.29 o 
  -2   1  10     1567.02     1505.64     25.18 o 
  -1   1  10     1302.90     1315.18     21.91 o 
   0   1  10       76.99      116.10      6.34 o 
   1   1  10       10.65       15.83      7.99 o 
   2   1  10       15.96       10.71     12.57 o 
   3   1  10      729.07      655.24     16.25 o 
   4   1  10       86.85       81.83      8.78 o 
   5   1  10      179.06      162.71      8.66 o 
   6   1  10       20.50       33.24      8.21 o 
   7   1  10      128.70      130.40     11.32 o 
   8   1  10       51.91       86.67     43.38 o 
   9   1  10       68.04       33.94     45.71 o 
  10   1  10       39.29       86.67     56.28 o 
  11   1  10        2.65      -37.16     49.75 o 
 -11   2  10        1.37      -18.29     15.14 o 
 -10   2  10       19.58       12.60     21.95 o 
  -9   2  10       12.64       27.72     14.02 o 
  -8   2  10        4.86       23.23     13.62 o 
  -7   2  10        0.57        4.89     10.44 o 
  -6   2  10       34.43       19.57      8.80 o 
  -5   2  10       49.79       62.75      8.99 o 
  -4   2  10      371.99      285.76     14.82 o 
  -3   2  10      370.79      355.42     12.74 o 
  -2   2  10       22.44       17.28      5.86 o 
  -1   2  10       20.29        9.66      5.38 o 
   0   2  10       23.85       24.94      4.73 o 
   1   2  10      191.76      234.46      8.55 o 
   2   2  10     1375.45     1273.03     26.84 o 
   3   2  10      707.25      726.35     19.29 o 
   4   2  10        9.00        6.66      4.97 o 
   5   2  10      110.58      116.04      8.20 o 
   6   2  10      285.77      317.87     18.62 o 
   7   2  10        5.11        2.59     13.34 o 
   8   2  10       56.44       88.47     29.22 o 
   9   2  10       31.55       64.16     48.95 o 
  10   2  10        8.62       26.87     50.05 o 
  11   2  10        0.00      -14.26     55.33 o 
 -11   3  10        1.46        2.04     16.11 o 
 -10   3  10       59.50       51.87     20.89 o 
  -9   3  10       17.62       13.99     19.30 o 
  -8   3  10       46.32       50.33     12.09 o 
  -7   3  10       95.82      124.15     13.65 o 
  -6   3  10       11.16       18.22     10.46 o 
  -5   3  10      127.90      111.85     11.85 o 
  -4   3  10      208.94      215.19     12.75 o 
  -3   3  10      786.49      895.84     19.59 o 
  -2   3  10     2899.49     2825.90     41.77 o 
  -1   3  10       93.06      121.00      7.30 o 
   0   3  10     1157.39     1379.91     23.15 o 
   1   3  10      524.58      451.30     15.60 o 
   2   3  10       17.66       27.44      5.11 o 
   3   3  10      210.13      225.55      7.86 o 
   4   3  10      215.39      214.84      9.02 o 
   5   3  10       91.29       95.39      9.02 o 
   6   3  10       25.79       21.22     16.04 o 
   7   3  10       50.54       15.32     14.92 o 
   8   3  10       77.60       86.51     29.78 o 
   9   3  10        1.36       44.96     48.17 o 
  10   3  10        0.70       25.64     63.20 o 
 -10   4  10       25.03       28.60     15.12 o 
  -9   4  10        0.35       -1.38     13.99 o 
  -8   4  10        2.85       -5.28     14.02 o 
  -7   4  10       33.30       49.11     14.15 o 
  -6   4  10       21.65       20.96     10.78 o 
  -5   4  10        3.92       -0.32      9.03 o 
  -4   4  10       93.98       61.38      9.32 o 
  -3   4  10        2.03        7.56      9.06 o 
  -2   4  10       16.89       16.80      6.64 o 
  -1   4  10      374.09      377.21     12.22 o 
   0   4  10       55.22       35.13      6.49 o 
   1   4  10      590.38      503.58     18.04 o 
   2   4  10      716.26      717.62     15.26 o 
   3   4  10       18.74       11.68      4.82 o 
   4   4  10      966.52      971.24     18.40 o 
   5   4  10       30.71       24.20      6.86 o 
   6   4  10        1.25        1.85     13.40 o 
   7   4  10       91.38      110.34     17.94 o 
   8   4  10      110.62      107.09     32.66 o 
   9   4  10        5.77      -33.86     45.18 o 
  10   4  10        0.68      -48.06     47.48 o 
 -10   5  10        2.37       31.84     14.85 o 
  -9   5  10      113.90       93.86     17.15 o 
  -8   5  10       40.36       27.61     13.85 o 
  -7   5  10       70.52       52.03     13.40 o 
  -6   5  10      182.13      177.57     16.87 o 
  -5   5  10       97.06      108.39     12.53 o 
  -4   5  10      239.61      236.53     13.72 o 
  -3   5  10       59.61       47.93      8.59 o 
  -2   5  10      545.73      565.97     17.31 o 
  -1   5  10      255.21      241.20     24.54 o 
   0   5  10      228.89      259.66     10.98 o 
   1   5  10      196.91      178.12      8.43 o 
   2   5  10     1185.46     1286.69     44.32 o 
   3   5  10        0.02       -1.19      4.81 o 
   4   5  10       69.24       67.62      9.40 o 
   5   5  10        0.01        4.65     10.27 o 
   6   5  10      127.79      119.30     12.14 o 
   7   5  10        5.22       -6.48     13.87 o 
   8   5  10        7.90       24.02     15.50 o 
   9   5  10        6.39      -10.79     46.15 o 
  10   5  10        6.72      -40.37     58.44 o 
 -10   6  10       28.34        8.16     24.33 o 
  -9   6  10       86.09       70.69     17.46 o 
  -8   6  10      101.51       94.35     17.19 o 
  -7   6  10      160.89      146.80     17.16 o 
  -6   6  10      134.06      114.37     15.87 o 
  -5   6  10       16.26       -1.55      9.31 o 
  -4   6  10      115.53      133.01     11.81 o 
  -3   6  10       24.36       13.15      8.62 o 
  -2   6  10      291.23      290.58     13.70 o 
  -1   6  10        0.24       -6.89      9.97 o 
   0   6  10      586.84      569.79     16.58 o 
   1   6  10       14.65       15.13      5.86 o 
   2   6  10     1324.97     1191.13     22.87 o 
   3   6  10       13.84       13.57      5.30 o 
   4   6  10      404.57      354.96     13.58 o 
   5   6  10       29.88       31.16      8.83 o 
   6   6  10       36.43       21.87     20.87 o 
   7   6  10       55.94       49.79     16.25 o 
   8   6  10       47.92       29.50     35.12 o 
   9   6  10       75.63       54.70     35.29 o 
  10   6  10        3.97      -42.08     48.62 o 
 -10   7  10       13.38        9.30     24.33 o 
  -9   7  10       47.22       78.23     25.12 o 
  -8   7  10       27.57       51.83     43.11 o 
  -7   7  10       18.67       21.81     13.22 o 
  -6   7  10       27.24       22.70     12.91 o 
  -5   7  10       34.58       23.63     21.28 o 
  -4   7  10        5.13       -6.47      9.17 o 
  -3   7  10       29.27       27.99      8.98 o 
  -2   7  10        0.39      -12.02      9.13 o 
  -1   7  10      221.48      219.95     11.91 o 
   0   7  10      221.13      246.26     20.03 o 
   1   7  10       46.91       32.36      7.12 o 
   2   7  10        1.48       17.33     10.96 o 
   3   7  10       63.23       71.48     10.28 o 
   4   7  10       47.92       53.95      9.94 o 
   5   7  10       43.85       58.60     12.00 o 
   6   7  10        4.87       18.79      9.56 o 
   7   7  10       90.19       90.06     29.47 o 
   8   7  10       21.40       -6.15     16.45 o 
   9   7  10        0.21        9.82     33.69 o 
  10   7  10        0.16       -3.09     56.32 o 
  -9   8  10        0.83       -3.20     14.23 o 
  -8   8  10       96.65       65.30     15.35 o 
  -7   8  10        0.54        0.24     23.01 o 
  -6   8  10       13.52        1.37     12.03 o 
  -5   8  10        3.13        7.63     10.13 o 
  -4   8  10       62.14       64.51     11.58 o 
  -3   8  10      119.23      137.03     12.94 o 
  -2   8  10       17.95       27.74      9.04 o 
  -1   8  10      176.48      190.32     12.67 o 
   0   8  10       22.10       15.22     11.37 o 
   1   8  10       79.07       77.66      8.20 o 
   2   8  10      139.17      124.53     13.83 o 
   3   8  10        1.73        5.35     13.12 o 
   4   8  10      267.05      295.34     20.06 o 
   5   8  10        9.74       -2.15     12.34 o 
   6   8  10      286.77      287.56     24.32 o 
   7   8  10       92.45       42.02     27.04 o 
   8   8  10        1.65      -24.78     28.53 o 
   9   8  10       83.10       68.17     65.59 o 
  -9   9  10        1.21      -10.82     14.81 o 
  -8   9  10        7.96      -13.82     13.46 o 
  -7   9  10        1.87       -4.52     30.68 o 
  -6   9  10      186.25      178.15     18.04 o 
  -5   9  10       16.40       26.08     12.42 o 
  -4   9  10       10.52       32.39     12.99 o 
  -3   9  10       71.42       63.29     11.59 o 
  -2   9  10       53.63       57.22     10.67 o 
  -1   9  10        8.32       11.93      8.58 o 
   0   9  10       16.00       29.03     13.95 o 
   1   9  10        3.62        9.16      7.36 o 
   2   9  10      144.96      123.98     28.76 o 
   3   9  10       27.16       38.53     20.59 o 
   4   9  10       57.23       73.45     10.06 o 
   5   9  10       33.07       29.35      9.99 o 
   6   9  10        4.34       18.28     10.23 o 
   7   9  10       47.19       80.49     31.31 o 
   8   9  10       28.37       -8.04     49.27 o 
   9   9  10       13.05       57.75     41.37 o 
  -8  10  10        7.50        6.86     22.21 o 
  -7  10  10       12.93        2.17     13.29 o 
  -6  10  10       23.11       17.11     25.12 o 
  -5  10  10        9.23       -3.56     11.74 o 
  -4  10  10      251.33      245.34     17.41 o 
  -3  10  10       11.51        0.31     10.33 o 
  -2  10  10        0.04       -7.70      9.18 o 
  -1  10  10       28.85       35.63     10.23 o 
   0  10  10      399.55      412.76     22.34 o 
   1  10  10       12.93       15.26     12.57 o 
   2  10  10      126.69      105.56     17.01 o 
   3  10  10      109.69      121.79     23.59 o 
   4  10  10      534.40      522.59     18.38 o 
   5  10  10       40.54       47.51     19.27 o 
   6  10  10       54.34       54.62     24.77 o 
   7  10  10        3.49      -28.50     19.00 o 
   8  10  10        7.09       20.37     20.89 o 
  -8  11  10        0.00      -10.21     30.68 o 
  -7  11  10        0.07        9.50     13.75 o 
  -6  11  10        7.24       -3.45     12.72 o 
  -5  11  10        0.20      -16.31     11.90 o 
  -4  11  10       85.52       84.84     19.15 o 
  -3  11  10       34.08       30.27     11.05 o 
  -2  11  10       56.69       69.77     12.23 o 
  -1  11  10       97.89      117.80     13.06 o 
   0  11  10      237.43      210.99     21.92 o 
   1  11  10        7.33        9.63      9.50 o 
   2  11  10      356.31      351.48     15.61 o 
   3  11  10      192.76      219.33     14.70 o 
   4  11  10        2.86       22.74      9.50 o 
   5  11  10       13.37       14.74     23.21 o 
   6  11  10        0.03       11.49     19.00 o 
   7  11  10       28.38       13.58     33.74 o 
   8  11  10       43.47       62.00     23.25 o 
  -7  12  10        5.65       -0.36     13.37 o 
  -6  12  10        0.07      -17.54     11.69 o 
  -5  12  10        0.13      -11.24     10.88 o 
  -4  12  10       68.29       67.06     13.11 o 
  -3  12  10        0.20       -5.47     10.43 o 
  -2  12  10       32.80       38.38     14.66 o 
  -1  12  10        0.03       -6.76     12.99 o 
   0  12  10       17.19        9.51      9.87 o 
   1  12  10      104.24       98.18     12.61 o 
   2  12  10       23.29       15.35      9.02 o 
   3  12  10        0.24        3.77     10.92 o 
   4  12  10        0.05       -3.54     16.49 o 
   5  12  10        3.03      -13.21     13.89 o 
   6  12  10       11.49        1.05     38.02 o 
   7  12  10       32.74       11.24     21.25 o 
  -6  13  10        1.43       11.89     29.88 o 
  -5  13  10       13.24       22.91     32.53 o 
  -4  13  10       32.44       32.72     13.40 o 
  -3  13  10        9.58       35.64     20.40 o 
  -2  13  10      135.56      129.78     25.35 o 
  -1  13  10       15.40       12.15     13.72 o 
   0  13  10        8.72        7.22     19.40 o 
   1  13  10        7.99       18.18     17.25 o 
   2  13  10        4.03       22.49     13.65 o 
   3  13  10        0.52      -13.47     10.14 o 
   4  13  10       27.73       36.94     16.69 o 
   5  13  10        4.87       -6.37     11.09 o 
   6  13  10       51.05       39.38     29.88 o 
  -5  14  10        0.57        0.11     12.65 o 
  -4  14  10        4.13       -8.58     12.09 o 
  -3  14  10        0.69       -1.60     16.08 o 
  -2  14  10        0.58       -5.76     11.22 o 
  -1  14  10        5.12       -4.30     10.47 o 
   0  14  10       15.04       18.27     11.91 o 
   1  14  10       37.44       48.75     12.24 o 
   2  14  10       52.20       71.92     13.22 o 
   3  14  10       35.46       51.44     21.16 o 
   4  14  10        0.53      -10.56     10.77 o 
   5  14  10        0.83        4.07     12.17 o 
  -4  15  10        4.26       11.35     25.39 o 
  -3  15  10        0.41       -0.80     12.14 o 
  -2  15  10        2.44        6.25     12.09 o 
  -1  15  10        2.45       14.74     36.63 o 
   0  15  10       18.88       37.07     17.69 o 
   1  15  10        0.30       14.97     11.63 o 
   2  15  10        0.11       -3.06     14.35 o 
   3  15  10        0.01       -1.96     13.87 o 
   4  15  10        0.05       -1.55     21.45 o 
  -1  16  10        3.89        8.56     12.61 o 
   0  16  10        2.16      -10.04     26.68 o 
   1  16  10        0.06        5.30      8.93 o 
 -11   1  11       31.34       21.51     16.61 o 
 -10   1  11        0.58      -21.32     14.21 o 
  -9   1  11       43.47       44.99     15.49 o 
  -8   1  11       65.87       52.63     14.96 o 
  -7   1  11       40.07       29.64      9.98 o 
  -6   1  11       87.71       70.86     10.29 o 
  -5   1  11       58.62       51.75      8.88 o 
  -4   1  11      514.90      527.47     16.22 o 
  -3   1  11     1743.89     1722.58     36.04 o 
  -2   1  11      892.08      950.59     20.04 o 
  -1   1  11      973.14     1013.98     19.06 o 
   0   1  11        0.15        8.24      5.74 o 
   1   1  11     1064.95      989.23     20.97 o 
   2   1  11      524.05      513.78     38.93 o 
   3   1  11      239.16      228.77     21.46 o 
   4   1  11        2.49        7.95      6.19 o 
   5   1  11       66.32       86.43      9.18 o 
   6   1  11       17.18       -2.81      9.84 o 
   7   1  11        1.15      -27.59     19.07 o 
   8   1  11       50.13        9.21     38.86 o 
   9   1  11       28.40       20.09     48.23 o 
  10   1  11        2.30      -22.44     46.10 o 
 -11   2  11        4.35       18.99     16.24 o 
 -10   2  11       19.01        0.74     30.41 o 
  -9   2  11       56.81       48.96     15.32 o 
  -8   2  11        3.35        3.75     10.68 o 
  -7   2  11       15.73        5.57     10.93 o 
  -6   2  11      108.79      134.09     11.82 o 
  -5   2  11       13.76       15.87      8.34 o 
  -4   2  11       16.01       32.68      7.63 o 
  -3   2  11      221.74      185.85     10.10 o 
  -2   2  11      302.10      348.41     13.06 o 
  -1   2  11     3064.90     2841.18     41.07 o 
   0   2  11     1148.79     1381.16     22.66 o 
   1   2  11      871.85      954.02     17.60 o 
   2   2  11     4729.90     4812.23     76.26 o 
   3   2  11      736.89      744.25     32.63 o 
   4   2  11       28.53       19.80      5.12 o 
   5   2  11      222.38      239.89     10.60 o 
   6   2  11      385.05      361.79     18.65 o 
   7   2  11        1.67       -6.70     25.04 o 
   8   2  11       30.69       11.86     27.57 o 
   9   2  11       52.54       35.30     46.73 o 
  10   2  11       10.73      -19.17     50.67 o 
 -10   3  11        0.01      -17.42     15.87 o 
  -9   3  11      220.93      188.02     20.37 o 
  -8   3  11        0.83        7.65     10.97 o 
  -7   3  11      195.60      185.87     15.08 o 
  -6   3  11      184.99      199.17     13.13 o 
  -5   3  11       80.76       79.66     10.03 o 
  -4   3  11      237.81      226.48     11.98 o 
  -3   3  11      491.40      461.79     14.90 o 
  -2   3  11        0.79       -8.40      6.41 o 
  -1   3  11     1618.97     1493.16     25.62 o 
   0   3  11      510.38      551.34     14.07 o 
   1   3  11       51.49       58.70      5.10 o 
   2   3  11      373.96      402.68      9.78 o 
   3   3  11      312.29      309.39     14.85 o 
   4   3  11      214.14      210.18      9.62 o 
   5   3  11       29.92       32.41      6.91 o 
   6   3  11      106.27      102.92     13.17 o 
   7   3  11        0.02       -5.51     25.01 o 
   8   3  11        2.36       24.07     28.09 o 
   9   3  11        0.11       11.62     44.31 o 
  10   3  11       28.33       31.98     52.15 o 
 -10   4  11        1.13      -17.07     14.31 o 
  -9   4  11       98.49       97.68     17.32 o 
  -8   4  11        2.26      -15.21     10.14 o 
  -7   4  11       51.79       30.90     12.69 o 
  -6   4  11       13.41       -2.05     11.83 o 
  -5   4  11       23.68       45.79     10.66 o 
  -4   4  11      899.85      914.47     33.70 o 
  -3   4  11       12.62       47.72      8.77 o 
  -2   4  11      992.47     1030.45     21.30 o 
  -1   4  11     2206.07     2421.95     37.45 o 
   0   4  11      141.11      152.54      7.96 o 
   1   4  11     1893.55     2083.49     46.40 o 
   2   4  11      931.10      982.38     18.76 o 
   3   4  11        8.30       10.06      6.24 o 
   4   4  11        1.01       -1.43      5.06 o 
   5   4  11      394.20      393.13     13.91 o 
   6   4  11       79.38       77.01     13.94 o 
   7   4  11      134.32      120.01     31.31 o 
   8   4  11       84.39       60.10     30.10 o 
   9   4  11      318.79      166.03     69.31 o 
  10   4  11        8.73       32.11     51.40 o 
 -10   5  11       14.96       22.78     15.59 o 
  -9   5  11        0.16      -19.67     13.70 o 
  -8   5  11        0.06      -15.46     12.80 o 
  -7   5  11        8.17      -11.37     11.67 o 
  -6   5  11        5.18        0.69     11.54 o 
  -5   5  11       11.56        7.51      9.91 o 
  -4   5  11      115.92      126.70     11.97 o 
  -3   5  11        2.82       -5.26      7.48 o 
  -2   5  11      287.70      318.52     14.34 o 
  -1   5  11      456.34      483.22     15.63 o 
   0   5  11        1.80        8.49      5.32 o 
   1   5  11      180.50      173.27     14.97 o 
   2   5  11      171.49      150.28      9.70 o 
   3   5  11      702.48      676.38     15.65 o 
   4   5  11      195.41      217.83     14.02 o 
   5   5  11       82.69       91.36      8.63 o 
   6   5  11        4.34       11.58     14.46 o 
   7   5  11        0.01       -7.11     14.72 o 
   8   5  11       14.98       37.30     35.59 o 
   9   5  11        6.11       -0.26     47.14 o 
  10   5  11        6.98        7.72     60.56 o 
 -10   6  11        2.00      -16.40     35.70 o 
  -9   6  11       47.59       20.06     18.78 o 
  -8   6  11        2.31      -10.56     25.65 o 
  -7   6  11       86.96       70.04     14.35 o 
  -6   6  11       16.34       31.17     12.13 o 
  -5   6  11        4.94        5.76     10.49 o 
  -4   6  11       17.83       35.58      9.85 o 
  -3   6  11       28.58       21.71     10.48 o 
  -2   6  11        9.04        6.83      7.27 o 
  -1   6  11       46.30       43.42     23.08 o 
   0   6  11        8.87       30.47      6.64 o 
   1   6  11       15.13       11.81      5.74 o 
   2   6  11      833.00      854.41     19.65 o 
   3   6  11        0.05       -5.89      7.94 o 
   4   6  11      427.06      422.62     13.75 o 
   5   6  11        2.38        4.53     15.10 o 
   6   6  11        0.70       -4.78     14.55 o 
   7   6  11       27.53       41.53     15.81 o 
   8   6  11      299.01      269.85     43.03 o 
   9   6  11       12.03       -4.44     30.85 o 
  10   6  11       48.03       42.92     66.91 o 
 -10   7  11        4.48      -11.07     14.99 o 
  -9   7  11        0.04        5.30     14.35 o 
  -8   7  11       94.83       90.84     20.63 o 
  -7   7  11        4.63        8.12     11.93 o 
  -6   7  11      187.82      183.78     17.77 o 
  -5   7  11      118.13      117.40     13.06 o 
  -4   7  11       46.62       81.48     11.83 o 
  -3   7  11       33.56       30.03     11.25 o 
  -2   7  11        1.74       -1.69     11.00 o 
  -1   7  11       42.21       41.50      8.59 o 
   0   7  11        5.84       -3.40      6.21 o 
   1   7  11      629.99      601.77     17.98 o 
   2   7  11       42.08       48.25      8.93 o 
   3   7  11        2.26        7.76      6.89 o 
   4   7  11        0.01       11.94      7.05 o 
   5   7  11        0.00        1.88      8.55 o 
   6   7  11        1.24      -14.01     22.83 o 
   7   7  11       76.58       64.17     17.72 o 
   8   7  11        8.06        9.11     31.56 o 
   9   7  11       70.16       93.43     38.12 o 
  -9   8  11        0.31       10.81     25.92 o 
  -8   8  11       27.53       34.21     14.85 o 
  -7   8  11       78.51       83.15     15.76 o 
  -6   8  11       54.86       71.09     14.74 o 
  -5   8  11       14.07       13.83     13.11 o 
  -4   8  11      424.95      462.80     20.98 o 
  -3   8  11       41.78       36.16     22.86 o 
  -2   8  11      354.74      379.11     17.48 o 
  -1   8  11      312.04      275.87     14.92 o 
   0   8  11      237.03      213.29     12.57 o 
   1   8  11        0.90       -3.21      6.93 o 
   2   8  11       75.18       85.66     17.84 o 
   3   8  11        5.98       11.14      7.01 o 
   4   8  11      191.59      196.51     11.62 o 
   5   8  11      151.47      154.45     11.24 o 
   6   8  11        0.38      -17.58     14.58 o 
   7   8  11        2.96       -6.65     16.70 o 
   8   8  11        1.80       -2.94     38.37 o 
   9   8  11        0.14        2.55     38.80 o 
  -9   9  11       63.27       65.31     17.66 o 
  -8   9  11       23.22        1.59     20.63 o 
  -7   9  11       16.53       11.09     13.30 o 
  -6   9  11      171.15      176.26     21.95 o 
  -5   9  11      303.81      308.71     20.72 o 
  -4   9  11        0.04      -10.96     16.61 o 
  -3   9  11       97.97      102.29     12.92 o 
  -2   9  11       66.09       76.20     11.49 o 
  -1   9  11        3.01       -0.59      8.86 o 
   0   9  11       28.63       21.49      8.84 o 
   1   9  11      417.77      442.74     18.28 o 
   2   9  11      107.32      143.48     17.68 o 
   3   9  11      481.88      447.91     15.60 o 
   4   9  11       41.03       36.28     13.78 o 
   5   9  11        0.84       -3.35     25.32 o 
   6   9  11        0.93       25.68     17.76 o 
   7   9  11       32.69       62.59     19.96 o 
   8   9  11        3.24      -27.25     38.43 o 
   9   9  11        2.02      -11.62     38.52 o 
  -8  10  11       30.25       22.25     14.23 o 
  -7  10  11       35.91       46.09     14.49 o 
  -6  10  11        0.11       -1.65     12.52 o 
  -5  10  11        4.65       19.65     12.23 o 
  -4  10  11      173.88      168.84     20.22 o 
  -3  10  11      198.20      193.87     39.96 o 
  -2  10  11       40.88       15.36     10.30 o 
  -1  10  11       13.16        6.23      9.67 o 
   0  10  11      144.11      145.07     13.28 o 
   1  10  11      561.08      528.80     21.08 o 
   2  10  11        0.79       -2.77     13.01 o 
   3  10  11      195.90      203.14     14.66 o 
   4  10  11      107.21      123.56     14.53 o 
   5  10  11      243.49      263.99     16.52 o 
   6  10  11       85.09      101.20     20.38 o 
   7  10  11       29.00       39.73     20.96 o 
   8  10  11        0.09      -25.89     39.50 o 
  -8  11  11       15.21      -19.66     13.11 o 
  -7  11  11       36.22       26.36     18.51 o 
  -6  11  11        0.02        0.46     12.81 o 
  -5  11  11      108.07       93.48     15.62 o 
  -4  11  11       20.03       22.60     11.81 o 
  -3  11  11       11.00       11.38     10.72 o 
  -2  11  11       75.16       67.10     23.08 o 
  -1  11  11       30.98       35.12     10.85 o 
   0  11  11       52.48       64.95     18.35 o 
   1  11  11       98.33      109.68     12.05 o 
   2  11  11       38.69       45.74      9.47 o 
   3  11  11      373.09      358.26     17.26 o 
   4  11  11        0.33        1.19      9.16 o 
   5  11  11        2.43       14.06     10.33 o 
   6  11  11        0.01      -26.64     17.76 o 
   7  11  11      109.00       78.95     23.87 o 
  -7  12  11        8.56       -2.24     20.10 o 
  -6  12  11       73.80       74.77     31.74 o 
  -5  12  11        1.22       12.78     38.08 o 
  -4  12  11        2.63        0.05     10.98 o 
  -3  12  11        0.04      -15.52     10.35 o 
  -2  12  11      181.34      185.92     26.88 o 
  -1  12  11        0.41       21.38     10.48 o 
   0  12  11      126.35      148.32     14.57 o 
   1  12  11       12.92       35.21     10.69 o 
   2  12  11      129.22      130.83     23.75 o 
   3  12  11       41.25       40.36     15.42 o 
   4  12  11        3.43       17.63      8.91 o 
   5  12  11      120.17      119.12     26.46 o 
   6  12  11       21.90       11.48     31.13 o 
   7  12  11        0.14       50.89     38.92 o 
  -6  13  11        0.35        2.56     13.60 o 
  -5  13  11        0.54      -11.67     20.89 o 
  -4  13  11        6.31        8.16     12.62 o 
  -3  13  11        0.36      -10.19     10.65 o 
  -2  13  11       32.24       49.04     12.56 o 
  -1  13  11        6.28      -13.53     16.51 o 
   0  13  11      109.14       97.65     13.12 o 
   1  13  11        2.34       -4.07     14.62 o 
   2  13  11        8.65        7.00     17.79 o 
   3  13  11        0.64       -1.86     22.62 o 
   4  13  11        0.00      -13.08     17.29 o 
   5  13  11        1.69      -12.54     21.33 o 
   6  13  11       43.70       58.75     30.94 o 
  -5  14  11        6.29       15.42     13.99 o 
  -4  14  11        0.04       29.56     13.29 o 
  -3  14  11        2.37       -7.13     17.89 o 
  -2  14  11        1.22       -1.46     27.77 o 
  -1  14  11        0.68      -29.89     20.38 o 
   0  14  11        9.65       19.49     11.41 o 
   1  14  11       12.41        6.79     10.45 o 
   2  14  11        5.86        7.98      8.45 o 
   3  14  11        2.31       14.72     13.94 o 
   4  14  11        0.40        0.42     20.04 o 
   5  14  11        0.80      -32.52     22.06 o 
  -3  15  11       12.44       36.85     13.57 o 
  -2  15  11       29.13       28.85     13.19 o 
  -1  15  11       36.53       44.65     15.16 o 
   0  15  11        0.36       -4.14     18.68 o 
   1  15  11       24.32       33.38     12.29 o 
   2  15  11        5.82       16.00      9.36 o 
   3  15  11        0.02        1.20     11.79 o 
 -10   0  12       15.50        5.82     19.04 o 
  -9   0  12        3.20      -26.44     17.98 o 
  -8   0  12       43.41       38.61     21.16 o 
  -7   0  12        2.24        7.30     12.80 o 
  -6   0  12      191.84      164.97     17.91 o 
  -5   0  12       50.69       51.60     13.32 o 
  -4   0  12       83.42       81.61     12.70 o 
  -3   0  12       59.12       57.90     10.73 o 
  -2   0  12      146.95      186.02     13.38 o 
  -1   0  12     4358.96     4320.01     83.43 o 
   0   0  12      320.21      239.58     12.48 o 
   1   0  12     4965.48     5108.99    153.78 o 
   2   0  12       17.23      -16.92     17.98 o 
   3   0  12     1420.35     1262.37     61.55 o 
   4   0  12        0.10      -14.99     17.32 o 
   5   0  12     1533.52     1551.07     60.37 o 
   6   0  12     1113.07     1098.65     95.12 o 
   7   0  12       86.04       90.14     30.53 o 
   8   0  12        2.55      -22.21     55.53 o 
   9   0  12      318.65      328.05     84.66 o 
  10   0  12       18.40      -15.34     64.00 o 
 -10   1  12        9.76       10.53     16.66 o 
  -9   1  12       15.25       -4.25     13.99 o 
  -8   1  12       37.37       15.30     14.20 o 
  -7   1  12       27.59       47.40     10.77 o 
  -6   1  12        2.50        5.33      9.19 o 
  -5   1  12      323.92      349.74     15.33 o 
  -4   1  12       18.76       27.00      7.90 o 
  -3   1  12       71.34       66.13      7.96 o 
  -2   1  12      445.67      493.21     14.17 o 
  -1   1  12     1937.59     2286.57     34.73 o 
   0   1  12        0.83        4.24      5.11 o 
   1   1  12       31.64       26.37      5.42 o 
   2   1  12      177.30      170.14     23.02 o 
   3   1  12       33.37       44.04     16.72 o 
   4   1  12      566.61      537.89     25.69 o 
   5   1  12        4.70        5.23     16.05 o 
   6   1  12      319.61      308.87     25.63 o 
   7   1  12      881.94      841.81     37.62 o 
   8   1  12      223.63      196.34     47.83 o 
   9   1  12       24.93       10.53     98.11 o 
  10   1  12       36.45      127.23     57.74 o 
 -10   2  12       53.81       34.66     16.41 o 
  -9   2  12       15.14       33.40     42.84 o 
  -8   2  12       41.89       45.49     12.61 o 
  -7   2  12        0.36       -0.99     10.57 o 
  -6   2  12        2.41       13.92      9.12 o 
  -5   2  12       13.45       16.25      8.65 o 
  -4   2  12       29.79       39.46      8.28 o 
  -3   2  12        7.10       11.17      8.24 o 
  -2   2  12      650.41      603.59     15.77 o 
  -1   2  12      102.33       93.03      7.84 o 
   0   2  12     2192.85     2291.24     34.31 o 
   1   2  12      128.08      133.15      6.15 o 
   2   2  12      760.74      789.68     35.26 o 
   3   2  12      626.12      594.02     22.02 o 
   4   2  12      740.17      762.95     14.77 o 
   5   2  12      110.75      105.48     11.07 o 
   6   2  12       70.62       87.48     19.75 o 
   7   2  12      322.21      383.83     37.94 o 
   8   2  12       59.42       74.78     30.69 o 
   9   2  12       40.99       38.53     56.86 o 
  10   2  12       32.42       -1.64     50.18 o 
 -10   3  12        1.54       12.63     14.74 o 
  -9   3  12       19.33        8.77     14.39 o 
  -8   3  12        7.04        0.29     10.69 o 
  -7   3  12        3.27        0.31     10.27 o 
  -6   3  12        1.27       10.57      9.20 o 
  -5   3  12      246.62      274.75     14.05 o 
  -4   3  12       27.60        4.83     13.36 o 
  -3   3  12        2.94        6.92      6.85 o 
  -2   3  12      462.12      572.31     15.93 o 
  -1   3  12      464.33      473.93     13.45 o 
   0   3  12      324.84      342.80     10.85 o 
   1   3  12     1682.88     1686.24     26.67 o 
   2   3  12      251.59      315.57     12.40 o 
   3   3  12        5.92       13.81      6.19 o 
   4   3  12      113.12      111.57      9.90 o 
   5   3  12       90.05       89.46     11.48 o 
   6   3  12       46.76       49.24     22.98 o 
   7   3  12       92.40       91.25     28.60 o 
   8   3  12       17.46       -8.06     27.69 o 
   9   3  12        0.05        7.87     59.23 o 
  10   3  12        5.21      -48.57     65.58 o 
 -10   4  12        1.62        0.29     15.06 o 
  -9   4  12        5.58       18.59     14.74 o 
  -8   4  12       20.35       21.37     24.51 o 
  -7   4  12        1.82      -10.46     19.79 o 
  -6   4  12       57.01       40.96     10.31 o 
  -5   4  12       95.30       95.20     10.80 o 
  -4   4  12        2.83       -4.51     10.00 o 
  -3   4  12      101.30       98.12     11.68 o 
  -2   4  12       44.51       33.07      9.24 o 
  -1   4  12       14.75       17.19      6.18 o 
   0   4  12       84.36       92.61     11.07 o 
   1   4  12        8.81       19.46      7.10 o 
   2   4  12      126.73      133.56     11.69 o 
   3   4  12       49.22       46.80     10.92 o 
   4   4  12        2.22       13.08      8.12 o 
   5   4  12       12.53      -11.36      9.80 o 
   6   4  12        8.37       17.48     18.20 o 
   7   4  12       19.39        1.89     25.44 o 
   8   4  12       16.50        7.14     29.12 o 
   9   4  12       14.40       42.79     50.27 o 
  10   4  12        1.48       -9.27     51.57 o 
 -10   5  12       20.97       20.08     16.01 o 
  -9   5  12      171.17      143.37     18.90 o 
  -8   5  12       64.84       75.84     16.63 o 
  -7   5  12       40.87       43.80     13.98 o 
  -6   5  12      163.54      140.23     16.34 o 
  -5   5  12      119.25      117.99     25.06 o 
  -4   5  12      493.35      515.70     20.02 o 
  -3   5  12        7.76        5.04     18.26 o 
  -2   5  12        2.06       -4.79      6.71 o 
  -1   5  12       86.24      102.14      8.25 o 
   0   5  12      275.89      327.10     12.07 o 
   1   5  12        5.05        0.91      5.03 o 
   2   5  12        8.82        9.01      4.65 o 
   3   5  12      154.51      173.21      8.85 o 
   4   5  12       16.26       16.88      6.19 o 
   5   5  12       29.21       34.89     15.71 o 
   6   5  12       30.49       21.70     14.28 o 
   7   5  12      154.31      169.23     32.16 o 
   8   5  12       28.12       33.26     30.53 o 
   9   5  12        2.46      -53.08     44.86 o 
  10   5  12        3.42      -60.83     47.14 o 
 -10   6  12       45.38       35.11     16.90 o 
  -9   6  12       47.33       70.44     17.01 o 
  -8   6  12        0.36       -9.74     12.32 o 
  -7   6  12       11.55        8.82     12.83 o 
  -6   6  12       10.94        7.69     18.25 o 
  -5   6  12        0.39       20.08     10.56 o 
  -4   6  12       58.38       74.07     13.35 o 
  -3   6  12      175.43      156.26     12.58 o 
  -2   6  12      112.02       98.69     13.40 o 
  -1   6  12       15.90        0.57      7.60 o 
   0   6  12      136.01      135.37      8.84 o 
   1   6  12      185.31      176.80      9.80 o 
   2   6  12      133.98      107.96     10.28 o 
   3   6  12        0.00        0.40      5.31 o 
   4   6  12       19.01       15.55      7.84 o 
   5   6  12       57.81       59.75     12.57 o 
   6   6  12      197.19      187.60     23.37 o 
   7   6  12       89.52       68.40     35.32 o 
   8   6  12       44.61       18.60     47.89 o 
   9   6  12       19.19       15.74     34.17 o 
  10   6  12        0.09      110.36     89.65 o 
  -9   7  12        0.45       -9.00     13.49 o 
  -8   7  12       11.37        9.36     21.68 o 
  -7   7  12        4.98      -19.04     12.69 o 
  -6   7  12       18.63       26.40     14.28 o 
  -5   7  12        2.56      -14.38     10.49 o 
  -4   7  12       91.00       89.21     12.06 o 
  -3   7  12       28.04       18.98      9.60 o 
  -2   7  12      111.30       86.10     10.82 o 
  -1   7  12      403.59      415.91     17.10 o 
   0   7  12        3.31        3.49      8.30 o 
   1   7  12      271.06      278.74     12.15 o 
   2   7  12       76.46       47.10      9.55 o 
   3   7  12        5.56        6.96      7.87 o 
   4   7  12        3.57       -5.16      8.91 o 
   5   7  12       19.10       -1.92     13.16 o 
   6   7  12        8.23       16.66     15.61 o 
   7   7  12       76.97       55.49     34.65 o 
   8   7  12       35.59      -28.85     31.04 o 
   9   7  12       46.88       77.09     37.11 o 
  -9   8  12        0.98      -12.66     20.89 o 
  -8   8  12       47.76       45.36     29.09 o 
  -7   8  12      156.24      183.46     19.18 o 
  -6   8  12       69.11       83.69     15.38 o 
  -5   8  12        1.92        1.99     15.61 o 
  -4   8  12       83.25      108.00     13.43 o 
  -3   8  12      165.64      181.16     14.39 o 
  -2   8  12       51.99       72.80     10.70 o 
  -1   8  12        1.35       -0.51      7.91 o 
   0   8  12        5.28       16.16      9.41 o 
   1   8  12        2.41        0.43      7.68 o 
   2   8  12        6.57       10.19     10.14 o 
   3   8  12       35.56       49.92      7.92 o 
   4   8  12       13.10        5.31      9.05 o 
   5   8  12       41.37       63.30     14.31 o 
   6   8  12       21.38        9.07     16.54 o 
   7   8  12        5.94       16.51     35.07 o 
   8   8  12        3.64      -34.45     34.71 o 
   9   8  12       19.47       35.41     41.19 o 
  -8   9  12        0.08       -0.38     14.23 o 
  -7   9  12       27.54       22.16     13.69 o 
  -6   9  12        2.95        6.97     12.52 o 
  -5   9  12        4.79      -10.36     11.35 o 
  -4   9  12       43.05       31.89     11.79 o 
  -3   9  12       82.84      102.46     15.55 o 
  -2   9  12        0.06        6.40     10.11 o 
  -1   9  12        7.72        4.26      8.83 o 
   0   9  12       21.52       24.76     10.57 o 
   1   9  12     1076.53      914.20     36.89 o 
   2   9  12        0.18       27.48     33.03 o 
   3   9  12      411.13      405.09     15.63 o 
   4   9  12      290.54      301.99     16.71 o 
   5   9  12       24.56       35.55     17.26 o 
   6   9  12       91.53       88.95     24.71 o 
   7   9  12        9.05       67.49     38.32 o 
   8   9  12        4.57       34.26     40.96 o 
  -8  10  12       28.58       45.13     16.39 o 
  -7  10  12        0.51       -1.81     12.09 o 
  -6  10  12       61.76       60.55     15.00 o 
  -5  10  12       10.02        2.60     12.03 o 
  -4  10  12      162.28      130.16     14.40 o 
  -3  10  12      145.23      163.70     15.07 o 
  -2  10  12      382.29      446.60     37.53 o 
  -1  10  12       80.80       72.44     12.97 o 
   0  10  12       16.98        5.39      9.52 o 
   1  10  12       20.19       21.13     11.60 o 
   2  10  12       76.00       80.41     15.26 o 
   3  10  12       31.01       25.28      8.13 o 
   4  10  12       32.84       39.01      9.48 o 
   5  10  12       44.01       62.45     19.56 o 
   6  10  12        3.45       51.23     20.22 o 
   7  10  12       16.51       -1.57     38.38 o 
   8  10  12        0.00      -17.71     39.64 o 
  -7  11  12        2.66        8.50     18.25 o 
  -6  11  12        4.58       19.66     16.66 o 
  -5  11  12       85.83      100.75     15.35 o 
  -4  11  12       39.06       31.07     13.06 o 
  -3  11  12       40.92       39.49     12.00 o 
  -2  11  12       78.90       65.03     12.97 o 
  -1  11  12      305.69      306.97     21.47 o 
   0  11  12       19.34       36.56     17.31 o 
   1  11  12       52.10       79.05     11.58 o 
   2  11  12       15.68       14.84      6.61 o 
   3  11  12       63.55       54.67     10.08 o 
   4  11  12      128.70      135.50     11.85 o 
   5  11  12        2.01       12.86     18.42 o 
   6  11  12        0.43       -6.55     19.99 o 
   7  11  12       37.51       44.08     42.82 o 
  -7  12  12        7.26       14.36     14.67 o 
  -6  12  12        0.19       -8.50     13.08 o 
  -5  12  12       15.51       11.03     12.97 o 
  -4  12  12       49.80       54.79     13.54 o 
  -3  12  12        3.13      -16.92     11.35 o 
  -2  12  12      109.24      128.18     14.59 o 
  -1  12  12        8.34        7.48     10.20 o 
   0  12  12        6.55        5.45     16.54 o 
   1  12  12       29.28       41.84     10.82 o 
   2  12  12        0.35        4.53      7.01 o 
   3  12  12       40.15       52.93     13.74 o 
   4  12  12        5.72       17.79     10.45 o 
   5  12  12        0.84      -12.14     18.64 o 
   6  12  12       18.78       35.27     20.94 o 
  -6  13  12       13.22       21.43     14.87 o 
  -5  13  12        0.74        2.32     12.49 o 
  -4  13  12        0.31       11.70     12.69 o 
  -3  13  12        1.66       29.27     12.48 o 
  -2  13  12       33.17       25.66     12.01 o 
  -1  13  12       33.33       32.78     11.95 o 
   0  13  12       25.13       44.38     17.09 o 
   1  13  12       46.27       37.41     11.53 o 
   2  13  12        0.12        3.44      7.56 o 
   3  13  12       31.40       26.57     10.42 o 
   4  13  12        5.03       16.23     23.35 o 
   5  13  12        1.98       33.09     35.17 o 
   6  13  12       19.71       -0.85     24.11 o 
  -5  14  12        6.67       16.21     13.29 o 
  -4  14  12        1.42       16.95     13.50 o 
  -3  14  12        3.45       23.41     12.54 o 
  -2  14  12       10.43       -8.88     11.26 o 
  -1  14  12       35.46       26.19     12.20 o 
   0  14  12       18.38       -5.38     17.43 o 
   1  14  12       28.51       41.17     15.56 o 
   2  14  12        1.60        9.16      8.46 o 
   3  14  12        7.28        2.52     23.71 o 
   4  14  12        3.27       22.87     25.66 o 
  -3  15  12        4.68       31.01     25.60 o 
  -2  15  12        1.48       24.35     17.21 o 
  -1  15  12        0.45       -8.50     20.83 o 
   0  15  12        8.06       -0.97     17.93 o 
   1  15  12        0.06       -4.50     11.38 o 
   2  15  12        4.40       24.23     24.83 o 
   3  15  12        4.75        9.61     19.92 o 
 -10   1  13       13.27       25.07     37.82 o 
  -9   1  13       41.83       25.08     16.93 o 
  -8   1  13        2.59       -5.55     13.09 o 
  -7   1  13        0.18       17.08     12.75 o 
  -6   1  13      156.33      147.18     12.62 o 
  -5   1  13      191.11      211.83     12.94 o 
  -4   1  13       40.84       39.52      8.92 o 
  -3   1  13       10.63       10.39     13.59 o 
  -2   1  13       33.58       29.47      7.14 o 
  -1   1  13      939.78     1006.46     19.68 o 
   0   1  13       49.35       51.98      5.52 o 
   1   1  13      143.91      137.67     12.82 o 
   2   1  13      677.13      673.26     33.15 o 
   3   1  13      263.07      254.83     32.28 o 
   4   1  13      121.99      140.44     17.33 o 
   5   1  13        0.15       -8.04     16.49 o 
   6   1  13       74.47       91.84     21.39 o 
   7   1  13      215.82      235.86     26.65 o 
   8   1  13       97.20       63.84     44.02 o 
   9   1  13        4.70      -24.86     45.25 o 
  10   1  13        3.87     -140.57     94.14 o 
 -10   2  13        0.13        9.61     16.40 o 
  -9   2  13       43.57       68.22     16.64 o 
  -8   2  13       24.81       15.37     12.01 o 
  -7   2  13      147.15      142.51     14.32 o 
  -6   2  13       28.50       34.60      9.94 o 
  -5   2  13        4.88       -5.96      8.73 o 
  -4   2  13      435.74      444.64     16.16 o 
  -3   2  13      793.53      855.58     20.22 o 
  -2   2  13      580.08      567.29     15.52 o 
  -1   2  13      195.93      198.60     11.46 o 
   0   2  13       41.42       19.62      8.77 o 
   1   2  13      184.55      179.86      7.37 o 
   2   2  13      229.44      230.80      9.24 o 
   3   2  13        5.84       20.31     16.41 o 
   4   2  13        4.42        8.26     15.05 o 
   5   2  13      232.42      219.08     21.97 o 
   6   2  13       37.95       65.47     19.95 o 
   7   2  13       22.14       15.16     25.07 o 
   8   2  13      152.65      179.84     33.81 o 
   9   2  13        5.21      -58.61     39.08 o 
  10   2  13        0.01      -61.98     46.01 o 
 -10   3  13       11.12        2.00     16.40 o 
  -9   3  13      100.71       79.52     17.32 o 
  -8   3  13        6.16       13.40     13.42 o 
  -7   3  13       44.41       44.43     12.40 o 
  -6   3  13        7.51       12.67     10.23 o 
  -5   3  13       42.69        7.86     14.83 o 
  -4   3  13       60.78       57.65      9.49 o 
  -3   3  13      367.60      401.42     14.90 o 
  -2   3  13      160.83      159.31     11.76 o 
  -1   3  13       44.88       68.37      7.09 o 
   0   3  13        5.90        8.60      8.78 o 
   1   3  13        0.03       -3.18      4.23 o 
   2   3  13       28.30       35.68      3.81 o 
   3   3  13      141.02      159.17     21.21 o 
   4   3  13      314.10      286.66     14.42 o 
   5   3  13       20.28        4.82     16.96 o 
   6   3  13        6.01       -6.55     21.15 o 
   7   3  13       22.28       12.79     29.77 o 
   8   3  13        8.47      -36.15     27.58 o 
   9   3  13       18.71      -17.69     44.69 o 
  10   3  13        1.83      -70.01     46.68 o 
 -10   4  13       21.18       21.56     16.07 o 
  -9   4  13       12.38       26.55     15.32 o 
  -8   4  13        4.45       14.52     11.89 o 
  -7   4  13       43.04       38.77     11.94 o 
  -6   4  13        6.96        6.01      9.77 o 
  -5   4  13       77.58       71.01     11.14 o 
  -4   4  13       93.45      133.85     18.55 o 
  -3   4  13       23.14       19.28      8.02 o 
  -2   4  13       13.85        7.97      6.73 o 
  -1   4  13       40.02       30.96      6.50 o 
   0   4  13      559.44      526.90     14.07 o 
   1   4  13      523.41      539.19     13.48 o 
   2   4  13       45.77       53.96      5.12 o 
   3   4  13       87.77      113.08      7.26 o 
   4   4  13      117.18      120.92     13.19 o 
   5   4  13      680.77      582.04     30.56 o 
   6   4  13      345.47      331.74     26.35 o 
   7   4  13      140.73      122.77     31.10 o 
   8   4  13        3.19      -23.46     29.23 o 
   9   4  13        0.04       58.20     50.65 o 
  10   4  13        0.76      -25.18     50.29 o 
 -10   5  13        0.06      -21.16     14.36 o 
  -9   5  13       35.96       33.02     15.32 o 
  -8   5  13       10.11        8.08     11.84 o 
  -7   5  13       60.32       59.99     12.25 o 
  -6   5  13       16.15       14.98     11.34 o 
  -5   5  13      119.31      105.56     11.98 o 
  -4   5  13       24.20        2.55      8.70 o 
  -3   5  13      705.24      728.77     19.96 o 
  -2   5  13      295.60      250.05     12.91 o 
  -1   5  13      130.10      108.59      8.91 o 
   0   5  13      157.59      157.63     13.06 o 
   1   5  13      274.84      306.33     21.79 o 
   2   5  13       78.02       82.78      5.46 o 
   3   5  13       95.76      119.15     11.76 o 
   4   5  13       25.83       32.64     10.76 o 
   5   5  13       35.07       34.73     11.49 o 
   6   5  13       20.50       30.27     28.57 o 
   7   5  13        2.80       16.88     27.84 o 
   8   5  13        6.82        9.14     29.96 o 
   9   5  13       30.43       37.80     49.21 o 
  10   5  13        9.78      -53.32     54.74 o 
  -9   6  13        0.71        9.07     12.95 o 
  -8   6  13        8.85       -5.46     16.92 o 
  -7   6  13       11.16       -3.00     13.08 o 
  -6   6  13       87.44       95.45     15.12 o 
  -5   6  13       95.72      101.81     14.03 o 
  -4   6  13      209.54      205.22     15.07 o 
  -3   6  13       10.27       -0.04      8.78 o 
  -2   6  13      149.55      139.45     11.73 o 
  -1   6  13        6.15        4.11      7.14 o 
   0   6  13       42.47       33.91      6.95 o 
   1   6  13       36.47       37.48      6.66 o 
   2   6  13      131.45      143.83      9.49 o 
   3   6  13       26.68       18.91      6.14 o 
   4   6  13        2.58        2.30     16.43 o 
   5   6  13      202.84      154.59     14.87 o 
   6   6  13      139.20      186.72     33.29 o 
   7   6  13      125.42      153.16     33.29 o 
   8   6  13        7.43      -18.14     28.39 o 
   9   6  13       31.01       58.97     35.18 o 
  -9   7  13       50.50       69.01     17.47 o 
  -8   7  13        8.30       19.51     14.87 o 
  -7   7  13        0.00       -2.75     13.08 o 
  -6   7  13       45.68       27.76     13.34 o 
  -5   7  13      166.33      171.43     14.89 o 
  -4   7  13       82.33       76.07     12.68 o 
  -3   7  13       95.53      104.61     12.22 o 
  -2   7  13       10.81       20.80     10.06 o 
  -1   7  13       54.74       51.58      9.09 o 
   0   7  13      252.25      238.45     12.84 o 
   1   7  13        6.91       26.72      7.15 o 
   2   7  13       32.06       33.58      7.19 o 
   3   7  13        3.33        7.36      9.74 o 
   4   7  13      565.29      554.40     23.07 o 
   5   7  13       11.67        5.88     12.02 o 
   6   7  13       31.10       73.02     29.77 o 
   7   7  13        0.33      -38.65     28.23 o 
   8   7  13       26.63        2.04     31.43 o 
   9   7  13        8.80       11.09     33.49 o 
  -9   8  13       70.78       78.23     18.04 o 
  -8   8  13       17.42        9.23     14.74 o 
  -7   8  13      100.71      112.65     19.84 o 
  -6   8  13        1.30       -0.80     16.13 o 
  -5   8  13      283.55      281.62     18.34 o 
  -4   8  13      114.94      133.80     14.13 o 
  -3   8  13      419.43      416.79     19.86 o 
  -2   8  13        7.91       -0.23     12.27 o 
  -1   8  13       33.36       48.41      9.97 o 
   0   8  13       15.82       14.92     12.44 o 
   1   8  13       79.45       76.12      9.32 o 
   2   8  13        3.14        3.09      7.10 o 
   3   8  13       88.72       91.38     10.38 o 
   4   8  13        0.04        7.24     12.85 o 
   5   8  13       42.50       44.09     18.55 o 
   6   8  13       23.96      -11.55     34.11 o 
   7   8  13        6.49        6.19     35.76 o 
   8   8  13       13.16        9.92     37.87 o 
   9   8  13        0.99      -11.51     41.25 o 
  -8   9  13       14.14        4.02     27.50 o 
  -7   9  13      149.32      136.24     18.68 o 
  -6   9  13        1.03      -14.85     11.25 o 
  -5   9  13        0.23       -6.56     13.75 o 
  -4   9  13        2.01      -13.51     10.66 o 
  -3   9  13      496.58      482.84     25.85 o 
  -2   9  13      272.43      335.03     28.96 o 
  -1   9  13      530.58      537.83     31.69 o 
   0   9  13      426.16      381.67     17.23 o 
   1   9  13      557.28      592.96     34.33 o 
   2   9  13        7.80       -7.80     20.23 o 
   3   9  13      262.26      232.32     13.82 o 
   4   9  13       27.34       24.26     13.74 o 
   5   9  13       60.59       65.05     18.36 o 
   6   9  13       12.26       18.20     49.19 o 
   7   9  13      126.84       75.13     41.27 o 
   8   9  13        3.62      -15.72     38.46 o 
  -8  10  13       19.19       20.65     24.86 o 
  -7  10  13        0.57       -9.62     12.17 o 
  -6  10  13       25.32       35.46     13.60 o 
  -5  10  13       72.33       85.78     15.63 o 
  -4  10  13       27.61       25.25     11.76 o 
  -3  10  13      278.45      232.35     19.22 o 
  -2  10  13        4.13       16.76     23.60 o 
  -1  10  13       71.48       65.93     11.78 o 
   0  10  13       56.48       54.54     17.44 o 
   1  10  13       10.76       10.61     10.35 o 
   2  10  13        2.81        8.22      8.09 o 
   3  10  13       52.81       54.20     15.36 o 
   4  10  13      139.78      174.01     18.94 o 
   5  10  13      103.27       94.23     21.50 o 
   6  10  13        9.10      -25.65     78.54 o 
   7  10  13       58.68       54.92     41.34 o 
   8  10  13       35.34        1.41     41.54 o 
  -7  11  13        1.07        2.32     14.23 o 
  -6  11  13       27.12        8.92     31.73 o 
  -5  11  13       24.09       26.65     13.85 o 
  -4  11  13        9.47       15.86     11.51 o 
  -3  11  13        0.62       -7.89     10.31 o 
  -2  11  13      135.13      114.04     13.83 o 
  -1  11  13      103.29      103.80     13.17 o 
   0  11  13      172.65      176.06     19.85 o 
   1  11  13       20.87       31.02     10.19 o 
   2  11  13       74.81       74.95      8.42 o 
   3  11  13        8.63       -7.65     12.14 o 
   4  11  13       13.81       -3.90     14.29 o 
   5  11  13        3.96      -18.85     24.10 o 
   6  11  13       36.32      -19.19     37.02 o 
   7  11  13       40.23      -41.56     54.21 o 
  -6  12  13        4.35      -11.49     11.91 o 
  -5  12  13        3.35        1.37     12.80 o 
  -4  12  13        1.20        0.63     13.56 o 
  -3  12  13        9.89        8.48     11.17 o 
  -2  12  13        0.26       -5.61     10.25 o 
  -1  12  13        0.81       -6.71     16.24 o 
   0  12  13      188.13      180.43     19.33 o 
   1  12  13        1.43       -7.04      9.19 o 
   2  12  13      114.52       95.83     10.28 o 
   3  12  13        4.33       13.39      8.80 o 
   4  12  13       20.93       34.32     15.91 o 
   5  12  13        2.39      -20.33     19.80 o 
   6  12  13        3.61       -9.93     39.45 o 
  -5  13  13       15.43       41.14     14.87 o 
  -4  13  13        7.58       14.91     17.98 o 
  -3  13  13        2.05        3.97     11.78 o 
  -2  13  13        1.20      -15.43     10.28 o 
  -1  13  13       20.10        7.44     10.50 o 
   0  13  13        8.21        9.63     22.41 o 
   1  13  13        1.50        7.22     17.91 o 
   2  13  13       47.94       73.53     10.25 o 
   3  13  13       20.40       25.33     24.22 o 
   4  13  13        4.39       -9.47     22.93 o 
   5  13  13        3.58        6.38     21.15 o 
  -4  14  13        3.84       -3.43     20.63 o 
  -3  14  13       10.34       36.80     26.25 o 
  -2  14  13       50.23       69.63     25.73 o 
  -1  14  13        9.15       19.34     14.77 o 
   0  14  13        0.02        9.37     11.43 o 
   1  14  13        0.16       -1.33     13.15 o 
   2  14  13        2.71        8.47      8.81 o 
   3  14  13        0.40       -0.71     12.67 o 
   4  14  13       13.69       -0.68     24.62 o 
  -2  15  13        1.56       -8.42     12.34 o 
  -1  15  13        0.20      -12.90     11.46 o 
   0  15  13       36.34       18.30     12.46 o 
   1  15  13       16.78       36.67     24.10 o 
   2  15  13       33.46       17.81     27.97 o 
 -10   0  14       36.84       76.16     25.92 o 
  -9   0  14        3.75       -7.93     20.63 o 
  -8   0  14        2.76       12.16     19.04 o 
  -7   0  14       75.32      115.97     18.04 o 
  -6   0  14       17.68       15.19     14.11 o 
  -5   0  14      127.29      129.42     16.62 o 
  -4   0  14      154.18      142.11     16.05 o 
  -3   0  14       18.90       28.22     17.45 o 
  -2   0  14     1038.71     1087.49     31.18 o 
  -1   0  14      271.94      199.80     14.29 o 
   0   0  14     2246.94     2331.06     49.47 o 
   1   0  14      778.66      747.06     47.15 o 
   2   0  14      848.97      863.70     56.17 o 
   3   0  14      145.90      115.33     29.10 o 
   4   0  14      116.47      153.42     32.27 o 
   5   0  14      321.02      261.04     33.09 o 
   6   0  14      109.18       83.80     34.38 o 
   7   0  14      705.71      794.74     65.12 o 
   8   0  14      191.84      180.93     70.36 o 
   9   0  14       23.83       21.16     67.17 o 
  10   0  14        2.66      -40.20     71.93 o 
 -10   1  14       68.14       59.45     17.76 o 
  -9   1  14       37.32       21.76     14.02 o 
  -8   1  14       33.60       47.20     14.40 o 
  -7   1  14       93.63      113.76     12.72 o 
  -6   1  14        0.64        0.12      9.82 o 
  -5   1  14       26.25       21.09      9.53 o 
  -4   1  14      191.17      223.54     12.72 o 
  -3   1  14      347.62      323.46     31.63 o 
  -2   1  14      123.30      107.21      8.81 o 
  -1   1  14        0.21        0.57      5.86 o 
   0   1  14      269.32      354.07     11.18 o 
   1   1  14      394.35      417.90     23.15 o 
   2   1  14       30.08       53.42     17.69 o 
   3   1  14        4.31       14.20     17.62 o 
   4   1  14      210.41      197.11     23.75 o 
   5   1  14       12.32        6.47     17.07 o 
   6   1  14       49.30       52.00     21.71 o 
   7   1  14        2.32       -5.46     19.23 o 
   8   1  14       37.22       -4.50     41.17 o 
   9   1  14       64.84       23.40     48.76 o 
  10   1  14        0.27      -30.99     50.45 o 
 -10   2  14        1.72       14.06     23.27 o 
  -9   2  14        4.58        5.05     14.68 o 
  -8   2  14        1.36        7.65     11.68 o 
  -7   2  14        5.70       10.54     11.26 o 
  -6   2  14       65.88       61.49     11.22 o 
  -5   2  14       77.89       72.70     10.78 o 
  -4   2  14      204.14      223.54     12.84 o 
  -3   2  14       86.64       68.54      8.87 o 
  -2   2  14       23.99       26.96      7.71 o 
  -1   2  14       13.38       11.68      6.57 o 
   0   2  14       18.91       14.81      5.27 o 
   1   2  14      714.69      737.37     14.51 o 
   2   2  14      259.13      246.55      9.69 o 
   3   2  14       67.57       70.19      4.63 o 
   4   2  14      593.01      572.13     28.70 o 
   5   2  14      109.52       80.21     19.76 o 
   6   2  14        6.52       10.74     19.33 o 
   7   2  14        3.42        4.54     25.61 o 
   8   2  14       15.62       -8.97     28.54 o 
   9   2  14       25.14        8.84     46.88 o 
  10   2  14       55.90       -1.73     50.65 o 
 -10   3  14       21.23       50.98     17.74 o 
  -9   3  14        6.19        8.39     14.81 o 
  -8   3  14        0.45      -15.11     11.06 o 
  -7   3  14       15.81        6.94     11.40 o 
  -6   3  14        0.23       14.49     10.38 o 
  -5   3  14       10.71       16.05     16.21 o 
  -4   3  14      443.06      446.57     17.43 o 
  -3   3  14       21.56       21.71      8.31 o 
  -2   3  14      134.07      166.71     10.36 o 
  -1   3  14       42.01       48.33      7.11 o 
   0   3  14       79.34       78.25      6.74 o 
   1   3  14        2.82        2.75      9.39 o 
   2   3  14       47.22       43.03      6.32 o 
   3   3  14       10.83        9.60      9.70 o 
   4   3  14       35.84       30.17     16.26 o 
   5   3  14        1.77      -12.84     17.31 o 
   6   3  14        0.05       -9.90     18.03 o 
   7   3  14       27.74       10.52     27.41 o 
   8   3  14       94.27       77.65     31.25 o 
   9   3  14       44.80       28.42     50.10 o 
  10   3  14       15.16       58.47     55.15 o 
 -10   4  14       12.00      -14.54     20.36 o 
  -9   4  14       27.48       19.37     24.33 o 
  -8   4  14        0.01        1.81     12.02 o 
  -7   4  14       28.10       34.00     25.52 o 
  -6   4  14       22.24       24.37     11.37 o 
  -5   4  14        3.07        6.18      9.76 o 
  -4   4  14       85.86       73.20     10.75 o 
  -3   4  14       14.88        7.40      8.33 o 
  -2   4  14      151.11      146.36     10.16 o 
  -1   4  14       17.58       10.79      6.46 o 
   0   4  14      155.97      195.92     11.45 o 
   1   4  14       31.56       26.19      5.54 o 
   2   4  14        0.03       10.71     10.44 o 
   3   4  14      233.25      211.95     12.92 o 
   4   4  14      356.76      369.57     25.09 o 
   5   4  14      231.96      259.82     26.05 o 
   6   4  14        0.51       21.19     18.51 o 
   7   4  14       27.50        5.56     28.47 o 
   8   4  14       15.95       51.01     30.24 o 
   9   4  14        2.71      -61.52     49.45 o 
  10   4  14       26.87       57.75     55.34 o 
  -9   5  14        3.92       36.06     16.40 o 
  -8   5  14       18.37       -7.70     22.26 o 
  -7   5  14       11.07       15.15     11.62 o 
  -6   5  14       90.25       87.05     12.34 o 
  -5   5  14        1.48       10.36     11.60 o 
  -4   5  14       18.64       19.22      9.55 o 
  -3   5  14      101.95       91.90     10.81 o 
  -2   5  14      219.01      205.63     11.92 o 
  -1   5  14      115.25      137.12      9.40 o 
   0   5  14        7.19       -8.75     11.38 o 
   1   5  14       24.44       23.66      7.52 o 
   2   5  14       40.04       36.82      4.79 o 
   3   5  14       11.30       -2.61     10.75 o 
   4   5  14        6.35       12.04     10.86 o 
   5   5  14        9.77        5.06     17.19 o 
   6   5  14       12.30        8.10     18.01 o 
   7   5  14      182.16      236.70     52.19 o 
   8   5  14       14.58      -10.29     29.66 o 
   9   5  14        2.96       19.86     48.78 o 
  -9   6  14       34.70       35.95     13.67 o 
  -8   6  14       14.01       20.20     12.93 o 
  -7   6  14        3.33       -6.09     12.90 o 
  -6   6  14      150.05      156.67     17.15 o 
  -5   6  14       59.68       86.31     13.41 o 
  -4   6  14      600.15      632.45     23.20 o 
  -3   6  14      106.85       89.81     11.01 o 
  -2   6  14       71.54       94.35     11.32 o 
  -1   6  14      242.15      233.42     12.11 o 
   0   6  14      161.83      145.98     12.60 o 
   1   6  14       36.01       46.83      7.11 o 
   2   6  14       13.50       15.76      7.33 o 
   3   6  14      192.23      175.35     15.15 o 
   4   6  14       17.48       11.80     11.44 o 
   5   6  14        0.07        5.93     17.56 o 
   6   6  14      106.58       71.10     29.33 o 
   7   6  14        0.04        8.83     29.71 o 
   8   6  14       92.62      119.65     36.42 o 
   9   6  14        4.41       33.55     34.21 o 
  -9   7  14       15.46       -3.61     12.90 o 
  -8   7  14       25.09       45.79     27.50 o 
  -7   7  14      110.67       89.64     16.77 o 
  -6   7  14      126.64      125.52     16.72 o 
  -5   7  14        3.42       -4.33     10.91 o 
  -4   7  14      207.24      209.13     16.50 o 
  -3   7  14      868.63      871.44     26.35 o 
  -2   7  14        0.74       -5.11     16.37 o 
  -1   7  14      710.10      712.29     20.15 o 
   0   7  14      149.91      128.11     10.41 o 
   1   7  14        1.71        9.70      7.15 o 
   2   7  14       85.63      106.67      9.02 o 
   3   7  14       79.32       92.80     14.53 o 
   4   7  14      357.52      371.32     28.28 o 
   5   7  14       38.57       30.21     17.75 o 
   6   7  14       63.06       77.34     31.30 o 
   7   7  14       96.85      104.72     34.08 o 
   8   7  14        0.07        5.30     33.00 o 
   9   7  14       22.94       -8.46     34.96 o 
  -8   8  14        4.06      -13.71     13.85 o 
  -7   8  14       29.51       56.81     15.73 o 
  -6   8  14      105.59      119.62     16.52 o 
  -5   8  14      271.86      269.53     18.18 o 
  -4   8  14       93.40      105.93     13.52 o 
  -3   8  14        4.52        2.25     10.81 o 
  -2   8  14       42.68       73.48     12.10 o 
  -1   8  14      176.71      164.55     14.09 o 
   0   8  14        0.42        4.87     14.99 o 
   1   8  14      119.97      120.27     10.32 o 
   2   8  14       49.24       48.09      8.49 o 
   3   8  14      332.14      331.23     22.30 o 
   4   8  14      126.21      167.97     17.47 o 
   5   8  14       25.89       16.60     20.22 o 
   6   8  14      158.38       89.63     38.55 o 
   7   8  14       79.11       83.32     40.14 o 
   8   8  14       70.67      102.00     43.59 o 
  -8   9  14       13.99       11.01     14.61 o 
  -7   9  14        1.61      -13.78     36.76 o 
  -6   9  14       23.47       24.93     13.96 o 
  -5   9  14       42.44       23.83     13.58 o 
  -4   9  14        4.62       12.67     17.57 o 
  -3   9  14      150.87      163.03     15.08 o 
  -2   9  14      482.86      457.62     30.49 o 
  -1   9  14        5.51       -5.85     10.85 o 
   0   9  14       99.97      102.43     12.03 o 
   1   9  14      274.51      280.90     29.34 o 
   2   9  14      113.62      109.67     10.73 o 
   3   9  14       19.39       42.06     21.88 o 
   4   9  14       74.08       79.43     15.49 o 
   5   9  14      260.98      309.90     76.19 o 
   6   9  14      172.20      182.88     46.82 o 
   7   9  14        1.07       19.80     39.23 o 
   8   9  14        1.80       54.14     46.54 o 
  -7  10  14        1.09       -2.15     12.81 o 
  -6  10  14        2.85       -6.63     22.48 o 
  -5  10  14        5.79       25.52     12.91 o 
  -4  10  14        0.57       -1.96     12.75 o 
  -3  10  14        6.81        3.09     11.24 o 
  -2  10  14      233.97      240.09     16.73 o 
  -1  10  14      193.66      209.76     15.28 o 
   0  10  14      168.41      151.02     17.40 o 
   1  10  14        7.47       10.86      8.62 o 
   2  10  14       43.53       47.18      9.31 o 
   3  10  14      140.33      151.40     19.47 o 
   4  10  14        0.00        9.18     16.26 o 
   5  10  14        2.20      -49.92     33.28 o 
   6  10  14        9.43       42.55     39.07 o 
   7  10  14       63.12       86.58     43.60 o 
  -7  11  14       13.50       11.73     14.61 o 
  -6  11  14        0.95        3.30     12.09 o 
  -5  11  14        4.04        1.95     13.49 o 
  -4  11  14       12.80        6.48     11.73 o 
  -3  11  14        1.62       -7.45     10.46 o 
  -2  11  14       33.18      -11.80     13.18 o 
  -1  11  14        2.64       18.34     10.44 o 
   0  11  14       73.68       79.85     16.20 o 
   1  11  14      207.75      182.91     14.61 o 
   2  11  14       34.84       39.25     13.89 o 
   3  11  14       15.62        2.73     14.30 o 
   4  11  14        5.16       -5.23     14.54 o 
   5  11  14       89.22       75.10     41.87 o 
   6  11  14        9.04        3.00     40.26 o 
   7  11  14        1.81       26.37     40.14 o 
  -6  12  14        0.09       11.71     13.96 o 
  -5  12  14        5.74        2.52     13.30 o 
  -4  12  14       19.91       25.05     12.53 o 
  -3  12  14        6.78        6.67     11.52 o 
  -2  12  14        7.25       -1.83     10.51 o 
  -1  12  14      105.75      117.03     14.55 o 
   0  12  14        0.31        5.04     19.76 o 
   1  12  14       58.25       38.25     24.27 o 
   2  12  14        1.34        4.47      7.36 o 
   3  12  14        2.57        8.18      8.90 o 
   4  12  14       14.24       10.08     15.41 o 
   5  12  14        3.91      -12.06     34.97 o 
   6  12  14        8.17        9.60     38.51 o 
  -5  13  14        0.01        5.75     13.40 o 
  -4  13  14       29.14       38.72     20.63 o 
  -3  13  14        0.29      -11.66     11.07 o 
  -2  13  14        8.26       -1.83     10.64 o 
  -1  13  14       21.85       27.20     11.99 o 
   0  13  14        0.01      -13.37      9.29 o 
   1  13  14       19.81       18.69     24.89 o 
   2  13  14        1.22        9.36      8.30 o 
   3  13  14        9.75       -8.35     15.68 o 
   4  13  14        0.22      -23.79     20.30 o 
   5  13  14        0.66       26.83     39.08 o 
  -4  14  14        1.16      -26.18     17.45 o 
  -3  14  14       24.16       -4.59     18.66 o 
  -2  14  14        0.73      -17.14     11.43 o 
  -1  14  14        0.03      -15.03     11.00 o 
   0  14  14        1.27       -5.18     10.75 o 
   1  14  14        9.48       -0.36     11.50 o 
   2  14  14        3.64      102.07     59.76 o 
   3  14  14        0.05       17.03     25.03 o 
  -1  15  14        0.02        5.70     20.35 o 
   0  15  14        0.05        3.06     11.58 o 
   1  15  14        4.70       16.76     12.11 o 
 -10   1  15       33.15       27.25     17.01 o 
  -9   1  15        5.35       14.81     14.96 o 
  -8   1  15        1.75       22.38     14.02 o 
  -7   1  15       61.85       67.86     11.81 o 
  -6   1  15       95.33       81.06     12.08 o 
  -5   1  15       15.85       14.38      9.77 o 
  -4   1  15       38.14       36.36      9.43 o 
  -3   1  15       14.76       18.36      8.47 o 
  -2   1  15       95.61       83.94      8.91 o 
  -1   1  15      537.32      551.25     22.93 o 
   0   1  15        3.79        2.81      6.90 o 
   1   1  15        3.52        5.01      8.17 o 
   2   1  15       10.94       17.58     18.51 o 
   3   1  15       15.49        1.21     18.75 o 
   4   1  15      145.32      153.71     22.03 o 
   5   1  15       58.69       22.00     18.10 o 
   6   1  15        0.01       24.43     19.68 o 
   7   1  15      167.20      100.22     23.54 o 
   8   1  15       41.24       39.65     43.38 o 
   9   1  15        0.20       -9.93     46.37 o 
  10   1  15       23.75       14.50     61.88 o 
 -10   2  15        2.29        5.30     26.71 o 
  -9   2  15        0.03        0.15     25.12 o 
  -8   2  15        3.94        4.99     14.91 o 
  -7   2  15        0.09       -4.97     10.97 o 
  -6   2  15       71.51       64.48     11.74 o 
  -5   2  15       43.84       27.62     14.96 o 
  -4   2  15       94.25       95.82     10.99 o 
  -3   2  15      164.05      166.38     11.25 o 
  -2   2  15      649.25      556.06     16.21 o 
  -1   2  15       94.04       85.13      8.05 o 
   0   2  15       39.51       45.87      6.20 o 
   1   2  15       48.89       58.57      8.17 o 
   2   2  15       76.36       91.15     10.51 o 
   3   2  15       32.44       30.13     19.57 o 
   4   2  15       60.37       44.89     18.91 o 
   5   2  15      525.94      506.31     30.17 o 
   6   2  15       16.05       22.94     19.66 o 
   7   2  15       64.90       93.30     29.14 o 
   8   2  15       23.27       41.21     29.72 o 
   9   2  15        5.09       46.77     46.47 o 
  10   2  15       12.28      -10.81     89.91 o 
 -10   3  15        7.66      -22.71     15.14 o 
  -9   3  15        8.14       12.61     18.51 o 
  -8   3  15       22.99       26.50     12.58 o 
  -7   3  15       74.15       56.73     13.51 o 
  -6   3  15       72.34       87.82     12.25 o 
  -5   3  15      245.30      238.05     14.81 o 
  -4   3  15      952.50      923.57     23.78 o 
  -3   3  15       72.92       69.65     15.96 o 
  -2   3  15      248.99      249.92     17.00 o 
  -1   3  15      147.01      147.83      9.36 o 
   0   3  15       45.73       44.38      6.38 o 
   1   3  15       92.34      110.52      6.58 o 
   2   3  15      242.49      229.65     10.95 o 
   3   3  15       78.19      102.62     23.18 o 
   4   3  15       47.35       42.89     19.46 o 
   5   3  15     1228.07     1224.22     41.79 o 
   6   3  15      221.77      206.18     25.11 o 
   7   3  15      324.97      342.98     38.11 o 
   8   3  15       26.87       24.37     29.26 o 
   9   3  15        5.11        3.18     44.39 o 
  -9   4  15      139.68      127.89     18.60 o 
  -8   4  15       12.29       14.71     12.77 o 
  -7   4  15       28.58       21.28     12.21 o 
  -6   4  15       43.08       69.47     13.61 o 
  -5   4  15       75.10       91.28     12.42 o 
  -4   4  15        3.98        6.09      9.66 o 
  -3   4  15      343.25      328.48     15.48 o 
  -2   4  15        1.60       11.79      8.67 o 
  -1   4  15      508.15      487.24     15.35 o 
   0   4  15       45.59       66.88      8.31 o 
   1   4  15       56.85       54.27      6.48 o 
   2   4  15       39.10       22.70      6.47 o 
   3   4  15        2.58        2.31      6.19 o 
   4   4  15        8.47        8.93     18.60 o 
   5   4  15        0.66      -25.95     17.30 o 
   6   4  15       59.52       43.45     19.63 o 
   7   4  15       36.74       35.45     28.39 o 
   8   4  15      103.98      128.55     36.78 o 
   9   4  15        8.84       -5.24     47.42 o 
  -9   5  15       30.69        9.47     14.98 o 
  -8   5  15       12.75        0.81     12.65 o 
  -7   5  15        4.33        9.57     11.76 o 
  -6   5  15      185.40      190.70     14.93 o 
  -5   5  15      179.07      186.14     14.31 o 
  -4   5  15      335.91      351.75     16.65 o 
  -3   5  15      124.81      108.79     11.24 o 
  -2   5  15      343.75      333.22     19.17 o 
  -1   5  15       11.29        6.54      7.58 o 
   0   5  15      115.93      127.31     10.64 o 
   1   5  15       54.03       52.83      7.09 o 
   2   5  15       33.82       29.52      7.35 o 
   3   5  15       17.54        7.92     10.46 o 
   4   5  15        7.62       44.17     19.57 o 
   5   5  15      316.77      278.90     25.11 o 
   6   5  15      168.13      185.25     24.71 o 
   7   5  15      117.57       85.49     30.80 o 
   8   5  15       55.59       16.53     32.03 o 
   9   5  15        3.95      -18.50     47.59 o 
  -9   6  15        0.23        0.74     13.87 o 
  -8   6  15       12.33       -5.88     12.26 o 
  -7   6  15       13.73       -4.37     12.09 o 
  -6   6  15       89.34       79.39     13.51 o 
  -5   6  15      124.85      134.10     13.19 o 
  -4   6  15      110.63      117.39     12.58 o 
  -3   6  15      262.94      317.35     16.04 o 
  -2   6  15      135.18      120.70     15.81 o 
  -1   6  15        3.64      -14.40     14.35 o 
   0   6  15      339.44      363.05     15.05 o 
   1   6  15        5.57       18.76      8.70 o 
   2   6  15       84.11       91.79     10.91 o 
   3   6  15        9.84       18.62      6.88 o 
   4   6  15       38.09       43.94     18.46 o 
   5   6  15       48.77       37.69     18.95 o 
   6   6  15      211.76      227.33     35.00 o 
   7   6  15        7.28       39.46     30.43 o 
   8   6  15       31.27       67.07     33.71 o 
   9   6  15        3.70       63.38     51.46 o 
  -9   7  15       47.82       64.44     15.62 o 
  -8   7  15       38.78       44.08     14.03 o 
  -7   7  15      123.86      132.28     20.94 o 
  -6   7  15       21.19       17.67     13.46 o 
  -5   7  15       17.66       26.51     13.60 o 
  -4   7  15       49.45       21.63     15.32 o 
  -3   7  15      444.31      373.22     24.58 o 
  -2   7  15       46.56       55.78     10.21 o 
  -1   7  15      516.53      568.34     24.58 o 
   0   7  15        0.99      -10.54      9.25 o 
   1   7  15        4.07        8.42      8.17 o 
   2   7  15        3.61       16.61     12.79 o 
   3   7  15       11.91       28.86      8.06 o 
   4   7  15      176.33      176.47     22.05 o 
   5   7  15       56.48       52.19     19.42 o 
   6   7  15       50.16       86.56     31.96 o 
   7   7  15       22.84        0.94     30.12 o 
   8   7  15       39.55       19.36     39.69 o 
  -8   8  15       11.21       10.13     14.99 o 
  -7   8  15       69.66       32.97     17.19 o 
  -6   8  15       17.48       50.87     15.60 o 
  -5   8  15        0.75       -0.42     19.85 o 
  -4   8  15        1.38       -3.71     14.58 o 
  -3   8  15      170.46      197.24     15.42 o 
  -2   8  15       45.12       77.10     11.84 o 
  -1   8  15      193.85      181.48     12.89 o 
   0   8  15      481.88      417.67     24.29 o 
   1   8  15      282.72      297.04     14.66 o 
   2   8  15       86.96       93.99      9.89 o 
   3   8  15      169.71      170.68     12.70 o 
   4   8  15        7.03       28.14     20.26 o 
   5   8  15        0.03      -14.44     19.62 o 
   6   8  15        7.15       46.32     61.35 o 
   7   8  15       81.40       89.21     41.86 o 
   8   8  15        8.46      -21.18     38.74 o 
  -8   9  15       31.01       58.06     49.45 o 
  -7   9  15       17.85       17.12     14.18 o 
  -6   9  15       77.66       92.03     16.27 o 
  -5   9  15        3.96       -3.92     17.45 o 
  -4   9  15        3.88       19.79     13.91 o 
  -3   9  15        2.79      -11.51     10.18 o 
  -2   9  15      127.87      136.25     13.54 o 
  -1   9  15       86.23       81.86     11.70 o 
   0   9  15      177.92      201.65     14.99 o 
   1   9  15       20.01       20.73      9.88 o 
   2   9  15      599.94      574.68     19.06 o 
   3   9  15      131.35      148.69     12.96 o 
   4   9  15       27.35       44.16     20.79 o 
   5   9  15       26.11       52.09     34.95 o 
   6   9  15      114.46      107.97     52.37 o 
   7   9  15       25.94      -42.18     36.05 o 
   8   9  15        0.72      -61.65     53.95 o 
  -7  10  15        1.45      -14.31     13.58 o 
  -6  10  15        0.95       12.61     14.81 o 
  -5  10  15       48.75       58.70     14.49 o 
  -4  10  15        7.11        8.06     12.68 o 
  -3  10  15        2.00      -12.35     14.38 o 
  -2  10  15       30.88       25.55     17.29 o 
  -1  10  15       47.49       22.74     17.20 o 
   0  10  15       29.16       37.35     11.92 o 
   1  10  15        4.49        3.29     20.38 o 
   2  10  15       37.86       50.39     10.82 o 
   3  10  15       23.92       44.48     12.70 o 
   4  10  15       29.46       43.34     15.81 o 
   5  10  15        0.04       40.18     37.10 o 
   6  10  15        0.29       39.87     62.14 o 
   7  10  15       34.92        7.57     39.93 o 
  -6  11  15        2.18       16.83     14.49 o 
  -5  11  15       15.98       33.72     14.18 o 
  -4  11  15       12.04       15.03     12.68 o 
  -3  11  15        0.05        4.90     19.04 o 
  -2  11  15       41.91       28.43     11.41 o 
  -1  11  15        8.84       18.75     10.42 o 
   0  11  15        3.67       -6.69      9.41 o 
   1  11  15       39.59       36.97      9.31 o 
   2  11  15       46.70       60.06     13.16 o 
   3  11  15       41.86       35.24     10.48 o 
   4  11  15        0.14        3.09     14.29 o 
   5  11  15       12.56       67.15     40.38 o 
   6  11  15        6.90       27.11     40.37 o 
  -6  12  15       14.52        8.40     14.85 o 
  -5  12  15       24.01       39.40     14.74 o 
  -4  12  15        0.49      -13.88     11.56 o 
  -3  12  15        4.70       12.84     11.44 o 
  -2  12  15       36.17       29.63     16.45 o 
  -1  12  15       38.39       62.05     12.12 o 
   0  12  15       13.18       14.90     17.43 o 
   1  12  15        0.73       13.01     10.62 o 
   2  12  15       70.67       72.80     20.53 o 
   3  12  15       82.00       84.40     12.28 o 
   4  12  15       22.55       45.99     17.19 o 
   5  12  15        0.80      115.51     68.49 o 
  -4  13  15        0.23       -1.13     18.78 o 
  -3  13  15        2.47      -16.84     11.22 o 
  -2  13  15       12.27       -3.37     11.65 o 
  -1  13  15        0.15        6.15     14.54 o 
   0  13  15        0.00       21.59     16.35 o 
   1  13  15       33.74       56.87     24.62 o 
   2  13  15        0.42       11.25     19.91 o 
   3  13  15        7.77       22.82     11.20 o 
   4  13  15       18.33       88.84     41.69 o 
  -3  14  15       18.20       22.75     17.08 o 
  -2  14  15        6.41       16.51     22.16 o 
  -1  14  15        3.08        3.19     11.99 o 
   0  14  15       15.13        3.83     16.61 o 
   1  14  15        0.65       11.95     13.35 o 
   2  14  15       27.96       48.98     27.88 o 
   3  14  15        0.01      -10.08     10.91 o 
 -10   0  16       20.79        4.76     22.21 o 
  -9   0  16       88.22       96.27     26.45 o 
  -8   0  16      225.18      215.32     29.63 o 
  -7   0  16       89.90       89.83     17.11 o 
  -6   0  16      150.95      145.59     18.93 o 
  -5   0  16       86.69       83.42     16.62 o 
  -4   0  16        9.29       14.42     14.28 o 
  -3   0  16      160.40      210.82     28.04 o 
  -2   0  16        0.00       -7.26     12.69 o 
  -1   0  16      504.36      431.98     34.94 o 
   0   0  16       14.66       16.96      8.46 o 
   1   0  16       16.10       85.15     29.09 o 
   2   0  16      233.50      197.36     34.92 o 
   3   0  16      306.26      246.60     39.16 o 
   4   0  16     1612.60     1316.97     75.32 o 
   5   0  16       56.12        9.79     26.94 o 
   6   0  16      118.63       46.20     33.59 o 
   7   0  16      165.07      158.94     65.07 o 
   8   0  16       19.82        9.52     59.24 o 
   9   0  16       23.15       23.27     68.76 o 
 -10   1  16       63.84       75.22     17.94 o 
  -9   1  16       92.78       94.37     29.36 o 
  -8   1  16       25.64       38.83     23.27 o 
  -7   1  16       17.64       17.59     10.90 o 
  -6   1  16       66.66       97.99     12.42 o 
  -5   1  16      196.13      177.70     13.80 o 
  -4   1  16        9.73        4.22      9.06 o 
  -3   1  16       22.61        8.67      8.55 o 
  -2   1  16      151.59      190.96     11.18 o 
  -1   1  16      347.74      345.42     13.20 o 
   0   1  16       16.63       32.16      6.33 o 
   1   1  16      264.55      292.74     12.66 o 
   2   1  16      445.34      432.10     32.67 o 
   3   1  16      177.85      145.51     25.53 o 
   4   1  16      432.83      369.16     28.75 o 
   5   1  16      125.49      123.28     22.05 o 
   6   1  16      612.70      577.63     33.33 o 
   7   1  16        3.08       -7.62     26.87 o 
   8   1  16        0.95      -33.54     38.08 o 
   9   1  16       47.69       53.04     47.87 o 
  -9   2  16       52.07       38.11     16.41 o 
  -8   2  16       64.11       24.72     21.66 o 
  -7   2  16       49.29       73.71     13.13 o 
  -6   2  16       64.15       48.82     11.44 o 
  -5   2  16       10.25        4.56     10.10 o 
  -4   2  16      136.75      123.63     14.61 o 
  -3   2  16       69.93       60.85     13.28 o 
  -2   2  16        1.15        1.41     10.23 o 
  -1   2  16      254.01      278.54     15.68 o 
   0   2  16       98.99      100.10      7.63 o 
   1   2  16       54.83       39.44     11.69 o 
   2   2  16       37.54       40.29     19.65 o 
   3   2  16        5.41       19.83     20.46 o 
   4   2  16      200.97      182.94     24.52 o 
   5   2  16       13.05       42.15     19.73 o 
   6   2  16      119.82      144.33     22.92 o 
   7   2  16        5.70       -0.26     27.16 o 
   8   2  16       15.67       20.29     30.93 o 
   9   2  16        8.26       29.35     47.87 o 
  -9   3  16       12.39      -10.58     14.21 o 
  -8   3  16        0.08       -8.76     23.13 o 
  -7   3  16      150.10      169.07     16.05 o 
  -6   3  16        2.35        5.20     10.29 o 
  -5   3  16      520.39      480.60     19.68 o 
  -4   3  16       23.83       24.73     10.40 o 
  -3   3  16       18.09       13.16      8.86 o 
  -2   3  16        6.20        0.75     10.15 o 
  -1   3  16        4.63       -7.39      8.78 o 
   0   3  16       59.45       63.88      7.38 o 
   1   3  16      156.94      172.29      8.05 o 
   2   3  16        4.41       -3.88     46.28 o 
   3   3  16        0.56      -21.92     18.92 o 
   4   3  16      305.71      289.53     27.47 o 
   5   3  16        5.23       21.50     18.80 o 
   6   3  16       71.43       99.41     22.29 o 
   7   3  16       24.72       54.48     28.99 o 
   8   3  16        2.57      -21.45     29.69 o 
   9   3  16       30.92       63.61     49.75 o 
  -9   4  16        1.22       -4.59     16.40 o 
  -8   4  16        3.41        6.07     12.93 o 
  -7   4  16       32.71       34.42     12.90 o 
  -6   4  16       23.09       16.63     11.20 o 
  -5   4  16       47.08       62.82     11.62 o 
  -4   4  16        4.94        4.31     10.09 o 
  -3   4  16       43.75       41.71     10.33 o 
  -2   4  16      287.47      257.68     14.12 o 
  -1   4  16       75.47       88.28     10.15 o 
   0   4  16      246.89      264.20     12.51 o 
   1   4  16        0.19        5.06      5.78 o 
   2   4  16        8.02       -4.04      6.46 o 
   3   4  16       12.92        6.71     20.73 o 
   4   4  16      202.87      202.74     24.75 o 
   5   4  16       47.89       33.54     19.06 o 
   6   4  16      106.60      104.41     34.66 o 
   7   4  16      104.22      106.05     31.81 o 
   8   4  16        0.56       -2.34     29.58 o 
   9   4  16        1.40       -8.20     47.12 o 
  -9   5  16        6.33       11.16     30.15 o 
  -8   5  16       11.23       13.41     13.21 o 
  -7   5  16        7.42       19.88     12.42 o 
  -6   5  16      355.93      353.95     30.70 o 
  -5   5  16      104.73      128.78     24.74 o 
  -4   5  16      150.79      136.13     21.30 o 
  -3   5  16      138.42      147.51     13.97 o 
  -2   5  16       86.67       87.57     10.70 o 
  -1   5  16      474.01      453.54     16.64 o 
   0   5  16      525.88      503.10     16.18 o 
   1   5  16        0.54        5.83      6.48 o 
   2   5  16       17.06       26.34     12.44 o 
   3   5  16      196.63      218.01     53.70 o 
   4   5  16      113.81      142.73     24.17 o 
   5   5  16       47.20       54.50     21.45 o 
   6   5  16       12.86        9.19     19.81 o 
   7   5  16        4.11       -5.22     28.29 o 
   8   5  16       79.01       89.63     41.96 o 
   9   5  16        1.90       -6.84     57.12 o 
  -9   6  16       10.12       19.78     14.33 o 
  -8   6  16       43.72       45.10     14.39 o 
  -7   6  16        2.85        7.96     13.96 o 
  -6   6  16       11.42       22.50     12.36 o 
  -5   6  16       14.74        5.22     14.96 o 
  -4   6  16      492.84      509.56     20.42 o 
  -3   6  16      224.09      220.16     14.52 o 
  -2   6  16      178.46      174.45     15.08 o 
  -1   6  16      477.78      552.04     18.44 o 
   0   6  16      578.70      563.23     20.17 o 
   1   6  16      144.99      139.12     11.83 o 
   2   6  16      148.14      164.63     22.10 o 
   3   6  16        4.34       30.50     20.98 o 
   4   6  16       80.73       76.84     21.95 o 
   5   6  16       14.66       -6.81     18.20 o 
   6   6  16       37.37       84.32     29.63 o 
   7   6  16        0.17       -5.18     29.35 o 
   8   6  16       51.52       30.22     43.40 o 
  -8   7  16        0.28       22.29     13.21 o 
  -7   7  16        9.21       34.61     13.40 o 
  -6   7  16       13.23       20.48     15.37 o 
  -5   7  16       32.91       31.85     15.73 o 
  -4   7  16      200.91      193.07     14.73 o 
  -3   7  16      102.92      105.46     14.35 o 
  -2   7  16      196.94      203.36     13.71 o 
  -1   7  16       60.92       73.03     11.08 o 
   0   7  16       25.23       16.67     18.62 o 
   1   7  16        5.19        5.70      8.15 o 
   2   7  16        1.12        4.39     14.75 o 
   3   7  16      265.11      266.28     19.28 o 
   4   7  16       72.02       82.82     19.59 o 
   5   7  16       28.37       27.68     19.73 o 
   6   7  16      276.97      275.96     38.60 o 
   7   7  16       13.72       15.62     31.48 o 
   8   7  16       18.24      -30.92     37.04 o 
  -8   8  16        0.09        4.64     13.37 o 
  -7   8  16        9.81       30.33     14.29 o 
  -6   8  16        0.99       12.20     16.94 o 
  -5   8  16      219.38      223.85     18.00 o 
  -4   8  16        1.80       15.53     13.36 o 
  -3   8  16      160.04      128.18     22.14 o 
  -2   8  16       45.01       53.60     10.43 o 
  -1   8  16        0.33      -18.53     20.84 o 
   0   8  16      129.31      139.06     11.77 o 
   1   8  16      219.92      210.57     15.73 o 
   2   8  16        1.06      -16.96     11.31 o 
   3   8  16        6.70        3.03     12.18 o 
   4   8  16        9.73       38.08     20.73 o 
   5   8  16       52.24       36.12     22.33 o 
   6   8  16       46.52       46.70     38.86 o 
   7   8  16       30.99       42.90     39.65 o 
   8   8  16        0.03      -52.73     37.46 o 
  -7   9  16       22.35        1.40     14.46 o 
  -6   9  16        3.18      -18.47     13.08 o 
  -5   9  16        3.85        1.17     11.84 o 
  -4   9  16        9.93        4.77     18.07 o 
  -3   9  16       43.04       53.62     30.75 o 
  -2   9  16      117.58      130.70     17.20 o 
  -1   9  16        1.44       22.02      9.18 o 
   0   9  16      118.42      107.42     14.57 o 
   1   9  16       38.75       43.15     12.83 o 
   2   9  16      129.22      130.23     17.68 o 
   3   9  16       22.83       28.72      9.22 o 
   4   9  16        1.20       34.58     21.17 o 
   5   9  16        0.28      -14.62     32.91 o 
   6   9  16       12.32       -0.44     37.95 o 
   7   9  16       14.33       49.09     50.51 o 
  -7  10  16        0.32       28.08     14.96 o 
  -6  10  16        1.86       12.99     13.85 o 
  -5  10  16        2.74        5.59     12.69 o 
  -4  10  16       63.09       71.06     13.63 o 
  -3  10  16        7.65       -7.59     10.35 o 
  -2  10  16       13.95       18.58     11.02 o 
  -1  10  16       13.91       16.11     13.15 o 
   0  10  16        0.00        1.70      8.57 o 
   1  10  16        5.88        0.98      8.86 o 
   2  10  16        4.38      -10.40     13.38 o 
   3  10  16        0.80      -14.85     12.72 o 
   4  10  16        0.02       -1.82     20.42 o 
   5  10  16       10.36       21.05     37.21 o 
   6  10  16       74.24       31.39     39.83 o 
   7  10  16       20.01       -5.62     40.19 o 
  -6  11  16        1.47      -15.18     28.82 o 
  -5  11  16       12.44       -5.60     12.96 o 
  -4  11  16        7.28       27.36     12.45 o 
  -3  11  16        2.87       26.54     13.69 o 
  -2  11  16        8.43       -6.56     37.32 o 
  -1  11  16        2.85      -11.52     11.07 o 
   0  11  16        9.14       22.34     17.94 o 
   1  11  16       20.26       12.68     10.45 o 
   2  11  16       37.90       30.14     26.05 o 
   3  11  16        1.39       18.55      9.96 o 
   4  11  16       12.35       62.88     23.04 o 
   5  11  16        0.40      -37.48     35.88 o 
   6  11  16        2.18        4.76     56.59 o 
  -5  12  16        1.46        8.06     13.72 o 
  -4  12  16        6.86       21.54     12.59 o 
  -3  12  16        0.08       -9.93     12.08 o 
  -2  12  16        8.41      -15.36     10.81 o 
  -1  12  16        0.73       -5.82     10.22 o 
   0  12  16        1.48      -10.14     10.60 o 
   1  12  16       10.09       -9.35      9.76 o 
   2  12  16        2.97       11.15     15.84 o 
   3  12  16        0.65       26.88     26.45 o 
   4  12  16        9.49       34.54     22.74 o 
   5  12  16        7.16       27.71     40.20 o 
  -4  13  16        4.08       -6.91     27.77 o 
  -3  13  16        9.41       10.35     12.77 o 
  -2  13  16        2.74        5.71     17.18 o 
  -1  13  16        0.29        5.01     15.52 o 
   0  13  16       16.19        1.02     14.60 o 
   1  13  16        0.22        4.04     23.11 o 
   2  13  16        4.85       10.78     15.16 o 
   3  13  16        0.03       10.69     21.37 o 
   4  13  16        2.88       -0.21     37.47 o 
  -2  14  16        5.40      -17.68     11.79 o 
  -1  14  16        9.53       15.15     12.83 o 
   0  14  16       15.27       51.31     15.50 o 
   1  14  16        1.27        8.41     13.36 o 
   2  14  16        0.46        7.85     11.93 o 
  -9   1  17       25.55        1.93     15.14 o 
  -8   1  17       26.62       18.51     14.96 o 
  -7   1  17       14.00        8.54     10.92 o 
  -6   1  17        0.02      -22.51     15.01 o 
  -5   1  17       10.81       10.10     10.36 o 
  -4   1  17       93.55       55.20     11.06 o 
  -3   1  17      136.71      130.09     11.74 o 
  -2   1  17       57.85       59.51      9.31 o 
  -1   1  17       24.23       22.17      7.70 o 
   0   1  17      157.76      144.39     16.11 o 
   1   1  17      118.66      109.39     22.03 o 
   2   1  17        2.39       30.54     19.95 o 
   3   1  17       88.85       49.37     23.48 o 
   4   1  17      107.52       68.93     25.00 o 
   5   1  17       48.30       53.56     20.32 o 
   6   1  17       36.40       53.91     21.07 o 
   7   1  17       31.83       39.03     22.45 o 
   8   1  17        0.00      -51.40     40.99 o 
   9   1  17        1.06      -25.63     80.39 o 
  -9   2  17        0.03       12.51     15.52 o 
  -8   2  17       78.50      116.80     18.85 o 
  -7   2  17       15.22        3.66     13.72 o 
  -6   2  17       21.83       21.00     11.05 o 
  -5   2  17       35.60       51.89     11.26 o 
  -4   2  17        2.06       -2.42      9.85 o 
  -3   2  17      129.42      129.44     11.86 o 
  -2   2  17       19.70       20.38      8.44 o 
  -1   2  17      206.31      229.75     11.49 o 
   0   2  17       17.45       25.40      6.49 o 
   1   2  17      104.27      133.44     27.24 o 
   2   2  17       52.86       49.61     26.45 o 
   3   2  17      104.51      115.22     25.66 o 
   4   2  17      291.82      275.55     27.18 o 
   5   2  17      411.51      437.67     29.87 o 
   6   2  17       16.74        1.14     20.86 o 
   7   2  17      233.67      270.00     36.81 o 
   8   2  17        1.73       19.33     43.93 o 
   9   2  17        0.44      -56.55     67.96 o 
  -9   3  17       22.73       -5.55     14.96 o 
  -8   3  17       25.32       28.47     13.25 o 
  -7   3  17       34.90       24.01     12.56 o 
  -6   3  17       19.64        5.72     10.89 o 
  -5   3  17       65.00       61.27     11.73 o 
  -4   3  17       28.01       25.45     10.46 o 
  -3   3  17      423.99      407.78     17.69 o 
  -2   3  17      409.24      469.52     17.41 o 
  -1   3  17      250.59      239.11     16.50 o 
   0   3  17        0.02       -5.04     10.46 o 
   1   3  17       21.80        9.50      7.76 o 
   2   3  17       25.09       39.56     22.37 o 
   3   3  17       65.64       94.68     24.78 o 
   4   3  17       10.99       15.52     19.85 o 
   5   3  17        2.95      -15.28     19.48 o 
   6   3  17      171.00      171.48     28.35 o 
   7   3  17        4.77       19.83     26.82 o 
   8   3  17        4.89       -1.35     29.23 o 
   9   3  17        0.69       -0.34     48.99 o 
  -9   4  17        0.41       -2.91     14.95 o 
  -8   4  17        0.03        1.29     12.88 o 
  -7   4  17        2.16        5.96     12.41 o 
  -6   4  17      385.69      372.47     19.01 o 
  -5   4  17       51.04       55.50     11.63 o 
  -4   4  17      988.69     1079.34     27.09 o 
  -3   4  17        0.00        0.88      9.92 o 
  -2   4  17      305.13      320.72     15.00 o 
  -1   4  17        0.94       -6.79     10.97 o 
   0   4  17       23.30       24.33      7.38 o 
   1   4  17       19.03       17.00     15.07 o 
   2   4  17       13.97       15.06     21.86 o 
   3   4  17      691.18      691.40     70.69 o 
   4   4  17        8.36       53.82     24.03 o 
   5   4  17       16.69       35.90     19.42 o 
   6   4  17        0.05       25.45     20.02 o 
   7   4  17        2.45      -17.69     27.11 o 
   8   4  17        5.30       -9.66     31.03 o 
   9   4  17        0.05      -11.22     48.75 o 
  -9   5  17       72.41       71.78     18.28 o 
  -8   5  17       10.27        4.43     13.09 o 
  -7   5  17      111.53       98.31     15.31 o 
  -6   5  17       61.55       43.58     12.33 o 
  -5   5  17       38.90       36.36     11.32 o 
  -4   5  17      107.92       75.51     11.80 o 
  -3   5  17      270.34      278.65     15.55 o 
  -2   5  17       36.07       34.27      9.72 o 
  -1   5  17       55.47       69.71      9.71 o 
   0   5  17       23.79       27.95      8.34 o 
   1   5  17      534.23      517.57     23.62 o 
   2   5  17       14.69      -25.12     28.82 o 
   3   5  17        0.02       12.25     22.42 o 
   4   5  17        3.24       -2.91     27.24 o 
   5   5  17       85.72       85.05     20.60 o 
   6   5  17       46.76       90.05     22.43 o 
   7   5  17        2.76       -0.89     28.82 o 
   8   5  17       11.26       38.18     32.53 o 
  -8   6  17       36.13       47.25     14.36 o 
  -7   6  17       16.04       37.79     17.01 o 
  -6   6  17      115.22      109.84     15.07 o 
  -5   6  17      106.82       98.39     15.73 o 
  -4   6  17       19.82       14.65     10.84 o 
  -3   6  17      319.54      376.48     17.65 o 
  -2   6  17       74.41       76.41     13.90 o 
  -1   6  17        0.40        2.01      8.45 o 
   0   6  17       43.72       56.71     15.50 o 
   1   6  17      102.19      117.39     14.95 o 
   2   6  17      212.71      235.26     44.97 o 
   3   6  17        4.41       -5.15     18.35 o 
   4   6  17      152.84      150.41     34.12 o 
   5   6  17      113.18       78.64     21.68 o 
   6   6  17       76.48      105.82     31.60 o 
   7   6  17       75.30       81.58     33.13 o 
   8   6  17      101.95       64.58     37.89 o 
  -8   7  17        0.03       12.90     13.22 o 
  -7   7  17       84.92       89.55     20.91 o 
  -6   7  17       61.78       40.95     13.41 o 
  -5   7  17       11.09       29.99     11.68 o 
  -4   7  17       94.59      108.74     13.37 o 
  -3   7  17       63.45       54.02     12.23 o 
  -2   7  17        9.38       20.51     10.02 o 
  -1   7  17       12.87       14.64      9.09 o 
   0   7  17        6.73        1.26      8.58 o 
   1   7  17        4.53       13.46      9.97 o 
   2   7  17      263.26      274.54     22.68 o 
   3   7  17       78.67       80.43     21.70 o 
   4   7  17      172.75      215.33     33.79 o 
   5   7  17       11.75       19.37     19.80 o 
   6   7  17        1.01       42.78     39.28 o 
   7   7  17       17.06       14.57    117.41 o 
   8   7  17       31.29       24.56     39.65 o 
  -8   8  17        1.08        0.94     13.52 o 
  -7   8  17       39.97       50.42     19.16 o 
  -6   8  17       21.54       18.09     12.73 o 
  -5   8  17       12.62        9.15     11.13 o 
  -4   8  17       15.82       19.01     14.05 o 
  -3   8  17      180.63      194.00     14.52 o 
  -2   8  17       84.02       63.57     13.47 o 
  -1   8  17        9.86        4.01     12.14 o 
   0   8  17       38.41       59.78     11.00 o 
   1   8  17       65.83       82.13     12.12 o 
   2   8  17      230.50      216.43     19.09 o 
   3   8  17      194.00      227.71     31.00 o 
   4   8  17       14.48       47.85     21.00 o 
   5   8  17       17.70        5.63     21.69 o 
   6   8  17      177.22      257.79     47.53 o 
   7   8  17        0.12       -3.09     38.11 o 
  -7   9  17        0.20       -5.91     17.06 o 
  -6   9  17        0.00       -6.77     19.47 o 
  -5   9  17        4.16        8.60     11.80 o 
  -4   9  17        0.04       -3.71     10.43 o 
  -3   9  17       44.86       40.91     12.60 o 
  -2   9  17       19.74       18.39     11.30 o 
  -1   9  17      145.39      114.06     18.78 o 
   0   9  17       24.79       20.74     10.46 o 
   1   9  17        7.22      -13.66      9.11 o 
   2   9  17       45.07       56.78     10.81 o 
   3   9  17        0.72      -14.45     21.19 o 
   4   9  17       70.18       69.24     24.70 o 
   5   9  17        5.35      -20.90     33.43 o 
   6   9  17        9.18       23.24     39.07 o 
   7   9  17        2.94        6.14     38.32 o 
  -6  10  17        0.11       16.64     14.46 o 
  -5  10  17        4.42      -11.53     13.08 o 
  -4  10  17       19.67        2.61     27.42 o 
  -3  10  17        1.48        1.88     10.70 o 
  -2  10  17       10.16       14.13     10.28 o 
  -1  10  17        2.26        5.34      9.57 o 
   0  10  17       19.02       15.98     13.21 o 
   1  10  17        0.92      -14.07     26.88 o 
   2  10  17        1.25      -13.24      8.83 o 
   3  10  17        9.92        5.65     23.06 o 
   4  10  17       45.36       39.45     44.33 o 
   5  10  17       24.05        5.23     37.95 o 
   6  10  17        7.70       24.17     38.67 o 
  -6  11  17        0.71      -15.31     15.60 o 
  -5  11  17        0.02        5.39     13.72 o 
  -4  11  17       25.35       26.05     13.16 o 
  -3  11  17        0.62        6.41     16.44 o 
  -2  11  17        1.12      -15.45     10.30 o 
  -1  11  17        1.16        1.70     13.66 o 
   0  11  17       29.57       30.10     12.19 o 
   1  11  17        7.20       11.33     12.52 o 
   2  11  17       28.92       61.16     16.78 o 
   3  11  17        2.06       -8.01     23.13 o 
   4  11  17       12.30        3.57     21.89 o 
   5  11  17        0.09       42.64     39.25 o 
  -5  12  17        4.43        4.90     13.58 o 
  -4  12  17        0.45       -0.21     12.14 o 
  -3  12  17        0.01        4.29     32.55 o 
  -2  12  17        3.71        7.50     18.18 o 
  -1  12  17        7.11        2.97     24.26 o 
   0  12  17       21.75       22.35     11.94 o 
   1  12  17        7.94       11.84     10.96 o 
   2  12  17        4.07        6.31     14.59 o 
   3  12  17        2.67       -4.19     28.56 o 
   4  12  17        6.49       21.11     56.86 o 
  -3  13  17        8.14       13.84     12.86 o 
  -2  13  17       17.50       17.08     12.02 o 
  -1  13  17        0.81        3.89     11.76 o 
   0  13  17        2.27      -16.80     11.20 o 
   1  13  17        0.00       28.21     14.79 o 
   2  13  17       17.38       11.39     11.27 o 
   3  13  17        0.08       24.27     22.58 o 
  -9   0  18      116.39       69.29     25.39 o 
  -8   0  18       38.86        7.40     20.63 o 
  -7   0  18        1.31       20.09     17.45 o 
  -6   0  18      212.57      194.85     24.87 o 
  -5   0  18     1067.03     1023.70     37.42 o 
  -4   0  18      663.50      810.60     32.69 o 
  -3   0  18       54.49       37.51     14.56 o 
  -2   0  18       54.01       44.47     13.99 o 
  -1   0  18     1892.17     2019.00     49.58 o 
   0   0  18      133.33       89.93     30.68 o 
   1   0  18       59.48       41.26     31.21 o 
   2   0  18      719.11      676.78     59.84 o 
   3   0  18     1702.73     1631.07     85.40 o 
   4   0  18     1470.83     1213.53     76.87 o 
   5   0  18      451.32      381.16     57.95 o 
   6   0  18      321.14      260.99     40.20 o 
   7   0  18       17.09       24.38     34.91 o 
   8   0  18        8.32      -14.81     62.41 o 
   9   0  18       12.95      120.59     78.80 o 
  -9   1  18        3.68        8.48     15.49 o 
  -8   1  18      115.94      104.17     17.76 o 
  -7   1  18      359.28      405.12     26.20 o 
  -6   1  18      433.31      464.91     19.82 o 
  -5   1  18      134.67      134.17     13.45 o 
  -4   1  18        5.65       -8.69     10.04 o 
  -3   1  18      201.60      174.56     13.15 o 
  -2   1  18      203.57      186.29     14.13 o 
  -1   1  18       15.76        9.38      8.21 o 
   0   1  18       85.36       61.15     10.37 o 
   1   1  18      348.55      325.44     40.75 o 
   2   1  18      471.23      434.30     35.88 o 
   3   1  18       78.73      106.35     26.58 o 
   4   1  18        0.00      -14.96     22.89 o 
   5   1  18      347.97      408.08     30.68 o 
   6   1  18       29.84       55.74     21.81 o 
   7   1  18        4.24       12.20     22.06 o 
   8   1  18       20.51       51.79     45.21 o 
   9   1  18       23.66      -18.05     44.80 o 
  -9   2  18       26.10       24.82     16.44 o 
  -8   2  18       65.19       56.38     14.11 o 
  -7   2  18       27.64        9.58     17.69 o 
  -6   2  18      185.19      190.89     15.05 o 
  -5   2  18      408.00      394.62     18.72 o 
  -4   2  18      604.31      640.11     27.95 o 
  -3   2  18       77.77       68.19     11.20 o 
  -2   2  18        0.89        5.59      9.25 o 
  -1   2  18      502.23      520.59     17.17 o 
   0   2  18      388.01      404.16     20.01 o 
   1   2  18       75.25       68.45     24.33 o 
   2   2  18      191.79      187.43     29.44 o 
   3   2  18      101.53      102.37     33.06 o 
   4   2  18      550.07      587.61     43.92 o 
   5   2  18        9.47      -11.04     18.45 o 
   6   2  18      139.96      176.55     24.47 o 
   7   2  18       99.80      137.60     33.04 o 
   8   2  18       10.95       21.32     40.41 o 
   9   2  18       23.91       55.51     51.20 o 
  -9   3  18        8.68        2.47     15.49 o 
  -8   3  18        3.55      -10.98     16.55 o 
  -7   3  18       17.68       -0.17     12.19 o 
  -6   3  18        8.93       26.32     12.06 o 
  -5   3  18       94.13       90.14     12.72 o 
  -4   3  18       79.20       98.08     12.60 o 
  -3   3  18      297.01      313.77     21.77 o 
  -2   3  18        1.21        7.17      9.28 o 
  -1   3  18      237.69      246.48     12.36 o 
   0   3  18       34.55       17.96      9.85 o 
   1   3  18      383.83      336.31     32.39 o 
   2   3  18      272.48      231.61     30.24 o 
   3   3  18       43.54       64.13     26.17 o 
   4   3  18        0.03       11.07     20.42 o 
   5   3  18       80.99       50.37     20.56 o 
   6   3  18        0.37      -26.99     19.52 o 
   7   3  18        2.92       17.53     27.98 o 
   8   3  18        8.69       18.58     31.31 o 
   9   3  18        1.40       53.55     48.56 o 
  -9   4  18       38.86       18.61     16.64 o 
  -8   4  18       12.24       -1.37     12.63 o 
  -7   4  18        1.26        0.11     12.61 o 
  -6   4  18        7.14      -11.29     12.06 o 
  -5   4  18      211.48      213.50     21.76 o 
  -4   4  18        1.77       -5.64     10.28 o 
  -3   4  18       16.78        6.84     10.25 o 
  -2   4  18        0.60       17.20      9.57 o 
  -1   4  18      192.63      196.93     18.90 o 
   0   4  18       14.47       18.19      9.96 o 
   1   4  18       59.25       66.31     22.62 o 
   2   4  18       27.84        5.04     22.61 o 
   3   4  18        9.76        6.17     23.97 o 
   4   4  18       61.42       64.21     24.61 o 
   5   4  18        0.68       13.47     22.98 o 
   6   4  18        5.44       13.30     20.36 o 
   7   4  18       35.26       40.71     29.21 o 
   8   4  18        1.28        2.67     30.96 o 
  -8   5  18       44.97       66.61     15.23 o 
  -7   5  18       10.07        3.54     12.67 o 
  -6   5  18        1.60        0.57     11.56 o 
  -5   5  18        2.71      -10.09     10.19 o 
  -4   5  18      138.18      130.39     13.52 o 
  -3   5  18       75.71       94.65     12.04 o 
  -2   5  18        0.56       -4.29      9.70 o 
  -1   5  18      597.42      636.88     19.85 o 
   0   5  18      360.00      354.77     18.91 o 
   1   5  18      120.37       74.48     25.53 o 
   2   5  18        7.08       17.48     21.52 o 
   3   5  18      279.74      290.06     33.85 o 
   4   5  18       26.01       28.13     24.33 o 
   5   5  18       54.59       81.84     20.99 o 
   6   5  18       27.85       39.06     21.53 o 
   7   5  18        8.00      -39.77     26.51 o 
   8   5  18       44.21       21.92     38.97 o 
  -8   6  18       19.00       -0.48     21.93 o 
  -7   6  18        9.41        8.47     13.40 o 
  -6   6  18        9.86       20.01     12.97 o 
  -5   6  18       31.61       42.71     11.99 o 
  -4   6  18        0.08        8.44     10.10 o 
  -3   6  18        3.46       15.56     10.17 o 
  -2   6  18      505.10      476.66     19.86 o 
  -1   6  18        8.89       25.81     11.83 o 
   0   6  18      241.41      218.17     15.46 o 
   1   6  18       18.24        8.02      9.56 o 
   2   6  18       11.29        7.67     22.74 o 
   3   6  18        0.46       -6.30     22.68 o 
   4   6  18        0.95        9.60     19.56 o 
   5   6  18       31.66      -11.60     19.19 o 
   6   6  18        6.67       10.34     29.45 o 
   7   6  18       15.40       17.91     31.89 o 
   8   6  18       14.91      -10.97     31.46 o 
  -8   7  18        0.23      -14.08     13.15 o 
  -7   7  18       29.43       35.44     22.94 o 
  -6   7  18       63.73       76.39     22.51 o 
  -5   7  18       16.11       34.16     12.00 o 
  -4   7  18        1.21        0.89     10.79 o 
  -3   7  18      125.09      126.67     12.76 o 
  -2   7  18        0.01        5.30      9.17 o 
  -1   7  18        1.61       -2.13      8.70 o 
   0   7  18       13.75        5.21     18.59 o 
   1   7  18       12.22       11.93     16.40 o 
   2   7  18        9.86       -3.52     36.49 o 
   3   7  18        0.10      -11.87     18.05 o 
   4   7  18       15.70       24.97     31.14 o 
   5   7  18      145.37      183.74     30.34 o 
   6   7  18        5.93       -6.77     35.91 o 
   7   7  18       32.21       46.49     38.63 o 
  -7   8  18        2.93       -8.81     12.82 o 
  -6   8  18        4.89        4.48     12.47 o 
  -5   8  18        0.22        6.29     10.93 o 
  -4   8  18        1.04       -6.01      9.80 o 
  -3   8  18        9.85        8.56     11.48 o 
  -2   8  18        3.54        4.40      9.55 o 
  -1   8  18        6.53       10.42      9.92 o 
   0   8  18      339.56      288.09     18.59 o 
   1   8  18       59.96       81.71     13.53 o 
   2   8  18      179.49      114.41     33.06 o 
   3   8  18        4.84       13.56     39.93 o 
   4   8  18       23.68       21.88     23.88 o 
   5   8  18        8.68        9.18     21.50 o 
   6   8  18       15.89        2.99     36.09 o 
   7   8  18        4.54       36.05     40.05 o 
  -7   9  18        2.67        4.19     13.19 o 
  -6   9  18        1.73        9.62     16.23 o 
  -5   9  18        0.60        0.03     11.24 o 
  -4   9  18       27.20       24.20     14.35 o 
  -3   9  18        3.57       -0.87     10.55 o 
  -2   9  18      102.89      115.97     14.35 o 
  -1   9  18       41.39       17.03     10.54 o 
   0   9  18        4.24       19.27     10.92 o 
   1   9  18        0.02        5.50      9.61 o 
   2   9  18       10.81      -12.83     22.70 o 
   3   9  18        1.12      -28.90     21.71 o 
   4   9  18        0.09      -11.55     19.33 o 
   5   9  18        1.60      -14.37     34.59 o 
   6   9  18       30.62       51.87     49.45 o 
  -6  10  18       26.82       63.17     14.93 o 
  -5  10  18        5.84       13.41     12.36 o 
  -4  10  18        3.45      -15.53     10.51 o 
  -3  10  18        2.94       11.53     15.11 o 
  -2  10  18        6.99       -5.23     10.04 o 
  -1  10  18        3.42       14.05     10.69 o 
   0  10  18        1.77      -15.43     10.28 o 
   1  10  18        3.18        5.73     12.24 o 
   2  10  18       21.17       24.47     25.39 o 
   3  10  18       15.85       41.04     26.40 o 
   4  10  18       60.98       52.45     23.02 o 
   5  10  18       25.63        0.79     37.42 o 
   6  10  18        7.38       51.52     75.63 o 
  -5  11  18        1.53       -8.39     13.60 o 
  -4  11  18        3.56       -5.98     10.90 o 
  -3  11  18        2.17       20.63     11.99 o 
  -2  11  18       64.13       94.46     12.91 o 
  -1  11  18        7.22       17.81     11.34 o 
   0  11  18       19.32        3.62     11.61 o 
   1  11  18        0.39       14.13     11.93 o 
   2  11  18        3.89       -9.32     24.18 o 
   3  11  18        5.24      -21.06     24.56 o 
   4  11  18       24.58       38.99     24.19 o 
   5  11  18        0.04      -20.65     38.43 o 
  -4  12  18        5.71        3.15     21.69 o 
  -3  12  18        0.11        2.02     11.92 o 
  -2  12  18        3.32       29.24     18.02 o 
  -1  12  18        6.31        0.02     12.10 o 
   0  12  18       10.51       -4.79     11.69 o 
   1  12  18        1.08        9.26     12.50 o 
   2  12  18        1.21       -1.30     25.19 o 
   3  12  18        3.63       22.14     26.61 o 
   4  12  18       19.40       11.41     76.69 o 
  -2  13  18        5.60        7.44     19.81 o 
  -1  13  18        9.65       20.97     27.97 o 
   0  13  18       19.85       24.54     26.10 o 
   1  13  18        3.54        3.63     12.82 o 
   2  13  18        5.38       21.25     26.44 o 
  -9   1  19        0.31        2.64     15.33 o 
  -8   1  19       63.73       47.52     15.89 o 
  -7   1  19       85.98       72.52     13.27 o 
  -6   1  19       48.91       70.85     12.73 o 
  -5   1  19       81.26      103.26     12.94 o 
  -4   1  19       62.82       71.29     12.64 o 
  -3   1  19        8.10       -7.73      9.83 o 
  -2   1  19       25.69       46.79      9.83 o 
  -1   1  19       53.72       54.37      9.26 o 
   0   1  19       22.44       26.72     37.02 o 
   1   1  19        8.17       12.95     21.88 o 
   2   1  19       53.93       87.12     25.14 o 
   3   1  19       18.75      -15.24     47.34 o 
   4   1  19       81.66       82.49     25.80 o 
   5   1  19       11.71       40.04     20.04 o 
   6   1  19       10.79      -28.71     19.14 o 
   7   1  19       31.56       31.21     36.64 o 
   8   1  19        6.36       30.23     54.48 o 
  -8   2  19        7.11        9.40     13.30 o 
  -7   2  19        0.02       -2.04     12.18 o 
  -6   2  19      148.22      164.84     16.11 o 
  -5   2  19       50.30       62.53     11.78 o 
  -4   2  19       34.89       27.56     18.09 o 
  -3   2  19       67.30       83.64     11.77 o 
  -2   2  19      151.49      142.01     12.13 o 
  -1   2  19      234.39      319.17     21.31 o 
   0   2  19       11.69       40.82     22.48 o 
   1   2  19      277.82      264.25     34.66 o 
   2   2  19      687.47      673.44     44.63 o 
   3   2  19      272.18      255.36     31.99 o 
   4   2  19      495.18      511.25     74.10 o 
   5   2  19       13.88       20.14     19.27 o 
   6   2  19       60.08       54.16     21.06 o 
   7   2  19       27.33       10.43     29.13 o 
   8   2  19        0.16      -17.05     38.76 o 
  -8   3  19       83.85       81.04     15.96 o 
  -7   3  19        0.29        0.75     12.22 o 
  -6   3  19      532.04      579.40     26.43 o 
  -5   3  19        6.90       19.07     17.41 o 
  -4   3  19       69.33       64.47     11.80 o 
  -3   3  19       62.39       63.35     11.51 o 
  -2   3  19      158.77      143.40     12.39 o 
  -1   3  19      183.69      203.76     15.94 o 
   0   3  19        1.98      -29.34     19.56 o 
   1   3  19       58.09       50.88     24.65 o 
   2   3  19      153.10      159.41     35.18 o 
   3   3  19        1.06        3.11     24.50 o 
   4   3  19        1.52        3.26     19.95 o 
   5   3  19       19.95       12.60     19.36 o 
   6   3  19       43.60       65.72     22.88 o 
   7   3  19       21.10       15.98     50.34 o 
   8   3  19        4.72      -15.56     30.58 o 
  -8   4  19        8.10       23.36     13.92 o 
  -7   4  19       15.02       -1.06     12.68 o 
  -6   4  19       17.14       12.73     12.13 o 
  -5   4  19       57.15       45.44     15.27 o 
  -4   4  19      371.88      375.14     18.40 o 
  -3   4  19       15.76        0.64     10.11 o 
  -2   4  19       24.58        6.29      9.72 o 
  -1   4  19      146.05      154.68     14.37 o 
   0   4  19       14.74       -2.18     20.50 o 
   1   4  19        1.32       -3.00     22.68 o 
   2   4  19        9.96       11.24     24.50 o 
   3   4  19      132.94      161.44     28.85 o 
   4   4  19       19.60       17.41     27.54 o 
   5   4  19       23.96       49.80     26.54 o 
   6   4  19        0.21       22.49     21.14 o 
   7   4  19      100.24       72.37     32.69 o 
   8   4  19       15.81        4.17     30.59 o 
  -8   5  19        6.91       28.43     14.21 o 
  -7   5  19        8.71        2.34     13.63 o 
  -6   5  19       29.31       51.70     15.00 o 
  -5   5  19        7.54       -4.07     10.51 o 
  -4   5  19       29.06       17.94     11.77 o 
  -3   5  19       17.23       23.96     15.70 o 
  -2   5  19       39.01       45.30     10.39 o 
  -1   5  19       22.90       14.87     11.83 o 
   0   5  19        0.90        2.85     17.87 o 
   1   5  19      132.15      131.36     27.10 o 
   2   5  19       20.86       -7.92     21.03 o 
   3   5  19      397.48      383.96     39.43 o 
   4   5  19        3.41       16.36     20.34 o 
   5   5  19       88.83       31.94     21.23 o 
   6   5  19        1.59      -21.00     23.44 o 
   7   5  19        2.00       31.30     31.57 o 
   8   5  19       27.57       51.89     34.08 o 
  -8   6  19       10.20        7.29     16.55 o 
  -7   6  19       63.96       66.33     15.16 o 
  -6   6  19       80.18       87.17     15.26 o 
  -5   6  19       43.36       36.05     11.80 o 
  -4   6  19       32.42       12.60     10.51 o 
  -3   6  19       38.42       16.90     10.14 o 
  -2   6  19       15.76       16.39      9.79 o 
  -1   6  19        0.56       -5.66     11.21 o 
   0   6  19       26.80       37.98     17.60 o 
   1   6  19      105.33      196.94     31.47 o 
   2   6  19       89.49       57.76     25.25 o 
   3   6  19      203.04      214.22     40.74 o 
   4   6  19      263.22      275.87     51.08 o 
   5   6  19        6.72       26.58     20.03 o 
   6   6  19        0.13      -21.69     33.91 o 
   7   6  19        8.05       21.08     31.24 o 
  -7   7  19        9.28        9.94     14.86 o 
  -6   7  19        0.30       -7.41     12.14 o 
  -5   7  19       40.54       76.18     13.18 o 
  -4   7  19        0.60        1.65     11.07 o 
  -3   7  19        5.02      -14.56      9.71 o 
  -2   7  19        1.89        9.27      9.77 o 
  -1   7  19        7.41       18.75     11.27 o 
   0   7  19        1.47      -11.34      9.91 o 
   1   7  19       93.28      130.18     28.34 o 
   2   7  19        4.76        7.17     22.45 o 
   3   7  19       75.34       53.32     26.35 o 
   4   7  19       14.76       -6.59     24.75 o 
   5   7  19       17.27        6.83     22.52 o 
   6   7  19        0.01       -6.32     35.68 o 
   7   7  19        3.11      -23.30     35.16 o 
  -7   8  19        7.00       -0.90     13.18 o 
  -6   8  19        4.68       -7.18     15.78 o 
  -5   8  19        0.33      -13.19     10.60 o 
  -4   8  19        1.36       -7.52     10.87 o 
  -3   8  19       43.97       56.03     11.79 o 
  -2   8  19        0.95       -3.52      9.08 o 
  -1   8  19      308.98      295.69     19.52 o 
   0   8  19       40.79       43.07     18.27 o 
   1   8  19       68.32       68.00     26.42 o 
   2   8  19        3.83        3.41     22.34 o 
   3   8  19       64.29       67.31     26.67 o 
   4   8  19       18.89        8.45     37.29 o 
   5   8  19       50.99       71.24     25.12 o 
   6   8  19        0.00        6.83     37.73 o 
   7   8  19        7.30       -8.57     38.70 o 
  -6   9  19        0.00        6.48     12.62 o 
  -5   9  19       10.10        6.23     12.50 o 
  -4   9  19        0.01        2.48     10.92 o 
  -3   9  19        6.70        3.70     13.74 o 
  -2   9  19        0.10       10.58      9.86 o 
  -1   9  19       17.82       25.59     12.47 o 
   0   9  19        0.66        9.26     11.21 o 
   1   9  19       15.63       36.11     24.56 o 
   2   9  19        0.41       39.20     25.99 o 
   3   9  19        0.83       14.54     22.93 o 
   4   9  19        0.53      -31.89     32.20 o 
   5   9  19       20.14       12.41     37.21 o 
   6   9  19        2.81      -22.70     37.58 o 
  -5  10  19        0.74      -17.01     11.34 o 
  -4  10  19       18.96       27.81     11.67 o 
  -3  10  19        0.99      -12.58     13.78 o 
  -2  10  19        2.26       -0.10     10.15 o 
  -1  10  19        0.28        2.66     22.56 o 
   0  10  19       11.14      -15.63     10.42 o 
   1  10  19        0.01       21.81     25.13 o 
   2  10  19       19.77        8.21     24.83 o 
   3  10  19        2.88        9.65     25.66 o 
   4  10  19        2.61       38.81     22.48 o 
   5  10  19        6.18       12.46     37.92 o 
  -4  11  19       10.84       13.75     12.09 o 
  -3  11  19        0.32        2.75     13.48 o 
  -2  11  19        5.02       23.82     13.14 o 
  -1  11  19        0.91       19.30     17.76 o 
   0  11  19        3.82      -13.89     13.93 o 
   1  11  19        0.03      -30.73     59.50 o 
   2  11  19        5.44      -15.03     24.29 o 
   3  11  19        0.77        8.31     25.99 o 
   4  11  19        0.17       -3.09     22.17 o 
  -3  12  19        1.18       15.96     11.72 o 
  -2  12  19        1.15       14.42     21.16 o 
  -1  12  19        0.11       -0.15     19.11 o 
   0  12  19        0.96       -1.28     12.14 o 
   1  12  19        1.38       -5.29     25.07 o 
   2  12  19       33.21       32.33     28.27 o 
   3  12  19        3.43      -22.08     26.85 o 
  -8   0  20       23.74       24.33     21.68 o 
  -7   0  20        7.21       16.25     17.39 o 
  -6   0  20       66.99       70.90     19.08 o 
  -5   0  20       97.69      127.42     28.83 o 
  -4   0  20      146.50      194.35     20.34 o 
  -3   0  20        0.60       12.42     14.04 o 
  -2   0  20        1.12        3.57     13.62 o 
  -1   0  20      503.62      514.51     55.05 o 
   0   0  20       54.99       49.72     33.32 o 
   1   0  20        0.21      -16.92     31.20 o 
   2   0  20       45.89       72.46     34.38 o 
   3   0  20        0.32      -40.20     31.73 o 
   4   0  20       26.84       -5.82     32.26 o 
   5   0  20       68.30       63.76     29.70 o 
   6   0  20       70.60      109.30     32.77 o 
   7   0  20       14.02       11.71     43.90 o 
   8   0  20       47.92        3.70     59.77 o 
  -8   1  20        0.22       16.57     15.14 o 
  -7   1  20       10.01      -14.73     11.20 o 
  -6   1  20       15.12       19.70     11.71 o 
  -5   1  20      179.19      194.83     14.94 o 
  -4   1  20      289.71      295.21     20.46 o 
  -3   1  20      310.23      278.33     15.17 o 
  -2   1  20      105.96      105.80     11.34 o 
  -1   1  20      110.40      121.47     26.90 o 
   0   1  20        7.43       17.57     22.80 o 
   1   1  20      336.37      289.50     32.74 o 
   2   1  20        1.62       23.01     24.68 o 
   3   1  20       34.26       30.96     25.14 o 
   4   1  20      366.00      381.48     36.10 o 
   5   1  20      155.68      160.38     24.69 o 
   6   1  20       30.25       -8.26     20.12 o 
   7   1  20       11.27      -12.35     21.78 o 
   8   1  20       20.85      -23.57     40.92 o 
  -8   2  20        0.87       -0.92     13.35 o 
  -7   2  20        0.01       15.43     13.82 o 
  -6   2  20       19.85       12.40     11.48 o 
  -5   2  20       26.13       26.68     11.22 o 
  -4   2  20        1.43        2.61      9.73 o 
  -3   2  20       12.34       20.32     10.47 o 
  -2   2  20      235.44      247.86     14.31 o 
  -1   2  20       28.24       20.01     22.86 o 
   0   2  20        0.01       11.45     23.35 o 
   1   2  20        5.34       25.59     24.48 o 
   2   2  20      259.80      244.17     31.70 o 
   3   2  20        0.73       -0.84     22.60 o 
   4   2  20       12.85       31.67     26.97 o 
   5   2  20        4.24       23.03     19.90 o 
   6   2  20       41.25       30.22     37.08 o 
   7   2  20        0.57       24.49     30.00 o 
   8   2  20        9.99      -17.83     44.22 o 
  -8   3  20       31.01       19.37     20.86 o 
  -7   3  20       16.49       12.19     13.29 o 
  -6   3  20        1.02       11.80     11.53 o 
  -5   3  20        3.10        2.41     11.17 o 
  -4   3  20      106.95       98.22     13.01 o 
  -3   3  20        1.55       -8.47      9.73 o 
  -2   3  20        1.00       -8.76     12.06 o 
  -1   3  20       17.96       33.30     23.86 o 
   0   3  20       38.52       11.07     23.38 o 
   1   3  20       31.20       -4.22     23.86 o 
   2   3  20      168.50      107.81     27.93 o 
   3   3  20      215.29      224.72     31.85 o 
   4   3  20      402.30      426.45     33.31 o 
   5   3  20        5.43        9.45     19.85 o 
   6   3  20        7.35       13.05     20.84 o 
   7   3  20       66.67       99.90     33.94 o 
   8   3  20        9.63       23.40     32.50 o 
  -8   4  20        0.19        2.08     17.82 o 
  -7   4  20       43.24       23.94     13.97 o 
  -6   4  20       10.13        0.16     11.58 o 
  -5   4  20        3.86       17.69     12.98 o 
  -4   4  20        9.98       32.53     15.12 o 
  -3   4  20      100.70       91.11     11.94 o 
  -2   4  20       12.71       17.58     13.82 o 
  -1   4  20       37.98       21.72     18.83 o 
   0   4  20        7.97       -4.25     31.20 o 
   1   4  20      274.37      268.81     32.61 o 
   2   4  20       12.12       36.89     24.14 o 
   3   4  20      134.34      190.83     36.50 o 
   4   4  20        7.61       27.96     21.36 o 
   5   4  20        6.94       -1.10     19.71 o 
   6   4  20       23.31       13.22     25.34 o 
   7   4  20       31.13        4.98     42.44 o 
   8   4  20        7.91       -3.22     32.44 o 
  -7   5  20       28.13       19.30     16.89 o 
  -6   5  20       11.82        5.59     11.86 o 
  -5   5  20        8.89       12.82     11.24 o 
  -4   5  20        1.46        0.49     11.08 o 
  -3   5  20      178.33      165.68     13.75 o 
  -2   5  20       37.02       45.02     12.56 o 
  -1   5  20       88.92       82.49     13.70 o 
   0   5  20       36.27       35.81     24.65 o 
   1   5  20      208.91      206.13     31.51 o 
   2   5  20        5.42      -17.37     22.79 o 
   3   5  20        0.00       34.75     42.05 o 
   4   5  20        0.00       -6.21     20.09 o 
   5   5  20      304.99      331.89     46.05 o 
   6   5  20       37.95        7.99     28.84 o 
   7   5  20        4.05      -20.76     31.02 o 
  -7   6  20        1.61      -18.37     12.24 o 
  -6   6  20       69.73       79.13     15.63 o 
  -5   6  20       50.53       65.73     13.00 o 
  -4   6  20        8.75      -10.95     17.22 o 
  -3   6  20       28.45       30.17     10.69 o 
  -2   6  20        0.24       -7.83     15.93 o 
  -1   6  20      154.52      141.61     18.62 o 
   0   6  20       39.55       23.24     24.55 o 
   1   6  20        2.70        8.47     22.90 o 
   2   6  20       58.82       71.52     25.13 o 
   3   6  20      119.06      114.42     28.47 o 
   4   6  20       48.23       92.65     24.32 o 
   5   6  20        2.38       14.95     20.99 o 
   6   6  20        4.55       33.33     30.31 o 
   7   6  20       67.06       57.64     43.89 o 
  -7   7  20       11.99        9.10     13.62 o 
  -6   7  20       21.38       18.62     14.24 o 
  -5   7  20        7.27      -13.71     12.44 o 
  -4   7  20       18.90        0.14     16.34 o 
  -3   7  20       57.29       44.01     15.35 o 
  -2   7  20        0.60        1.81     18.40 o 
  -1   7  20        0.09        2.68     11.10 o 
   0   7  20      445.46      487.97     41.32 o 
   1   7  20       11.62       13.16     24.75 o 
   2   7  20      287.02      227.40     33.48 o 
   3   7  20        7.89       29.60     26.51 o 
   4   7  20        0.39       25.26     25.34 o 
   5   7  20        0.07      -12.70     20.58 o 
   6   7  20       48.48        0.05     41.52 o 
   7   7  20        6.87      -10.23     37.65 o 
  -6   8  20        6.10       -3.94     13.11 o 
  -5   8  20        5.00       -6.79     11.58 o 
  -4   8  20        0.01       -2.73     10.56 o 
  -3   8  20       21.16       27.03     12.83 o 
  -2   8  20      109.82      144.48     17.94 o 
  -1   8  20       65.07       48.02     19.10 o 
   0   8  20       11.79       37.26     26.27 o 
   1   8  20        3.99       41.53     25.58 o 
   2   8  20      153.23      129.38     42.85 o 
   3   8  20       48.36       78.65     28.83 o 
   4   8  20        9.07      -16.91     24.00 o 
   5   8  20        0.19      -33.14     22.10 o 
   6   8  20       24.65       50.87     39.87 o 
  -6   9  20       83.32       84.41     15.78 o 
  -5   9  20        1.56        7.14     16.89 o 
  -4   9  20        2.54       -1.49     11.44 o 
  -3   9  20        6.92       14.29     12.14 o 
  -2   9  20        8.14       20.41     12.33 o 
  -1   9  20        4.91       21.37     12.46 o 
   0   9  20       24.20       21.55     26.11 o 
   1   9  20        9.91       12.12     25.39 o 
   2   9  20       25.70       21.33     26.18 o 
   3   9  20       14.76       53.99     49.45 o 
   4   9  20        0.69       36.01     23.00 o 
   5   9  20        0.19       24.83     46.01 o 
  -5  10  20        0.22       15.74     12.84 o 
  -4  10  20        0.46       -0.68     17.56 o 
  -3  10  20        5.42       -5.09     27.13 o 
  -2  10  20       43.94       65.77     23.02 o 
  -1  10  20        4.07       -9.13     11.98 o 
   0  10  20       51.71       43.57     28.34 o 
   1  10  20        1.45      -27.27     23.37 o 
   2  10  20       45.88       56.52     28.56 o 
   3  10  20        2.18       17.94     39.67 o 
   4  10  20       21.28       -0.20     22.57 o 
   5  10  20        2.41       19.94     38.71 o 
  -4  11  20        7.19      -13.94     11.46 o 
  -3  11  20        3.19       -9.54     21.06 o 
  -2  11  20        3.40        0.19     12.51 o 
  -1  11  20        0.00       13.71     13.95 o 
   0  11  20        0.34       33.16     33.58 o 
   1  11  20        6.90        1.28     25.66 o 
   2  11  20        6.42      -11.94     26.54 o 
   3  11  20        0.00      -22.59     26.54 o 
  -2  12  20        6.95      -13.26     13.30 o 
  -1  12  20        1.43        1.01     12.92 o 
   0  12  20       21.57       23.17     35.17 o 
   1  12  20        0.00       11.07     27.54 o 
   2  12  20        1.39        9.55     26.29 o 
  -8   1  21       26.98       24.90     16.92 o 
  -7   1  21        1.02      -12.84     12.18 o 
  -6   1  21       34.39       50.81     12.39 o 
  -5   1  21       57.72       47.78     15.88 o 
  -4   1  21       32.90       49.43     11.45 o 
  -3   1  21        3.80       19.66     10.32 o 
  -2   1  21        5.70       45.26     23.75 o 
  -1   1  21       91.24      117.98     27.10 o 
   0   1  21       49.23       72.28     30.41 o 
   1   1  21      140.16      117.50     27.31 o 
   2   1  21       18.22       30.62     24.70 o 
   3   1  21        7.15       43.07     25.40 o 
   4   1  21       88.21       92.57     33.85 o 
   5   1  21        1.64       14.83     19.92 o 
   6   1  21        3.70        9.17     21.16 o 
   7   1  21        0.39       -2.51     22.07 o 
   8   1  21        0.71       38.39     47.55 o 
  -8   2  21        0.01       -2.85     13.47 o 
  -7   2  21        0.14      -15.41     28.32 o 
  -6   2  21       37.62       45.66     12.74 o 
  -5   2  21        9.33      -16.24     10.97 o 
  -4   2  21       58.60       66.85     12.04 o 
  -3   2  21        2.26       18.09     10.01 o 
  -2   2  21       49.35       21.39     23.55 o 
  -1   2  21        0.49        9.92     22.78 o 
   0   2  21        1.37      -20.12     19.92 o 
   1   2  21       10.86        0.76     23.48 o 
   2   2  21        7.20       17.42     24.40 o 
   3   2  21        7.46      -28.61     26.44 o 
   4   2  21       33.62       45.61     34.11 o 
   5   2  21        0.26       14.08     22.37 o 
   6   2  21      103.10       96.17     24.77 o 
   7   2  21        0.01        7.32     29.84 o 
  -8   3  21        3.52        5.86     14.13 o 
  -7   3  21       32.01       18.87     13.60 o 
  -6   3  21       23.93        2.56     12.12 o 
  -5   3  21        0.01      -13.91     10.97 o 
  -4   3  21      117.94      142.46     16.42 o 
  -3   3  21        7.78      -14.64      9.76 o 
  -2   3  21       19.29       24.26     12.67 o 
  -1   3  21        6.55      -13.71     20.03 o 
   0   3  21        5.25      -30.04     20.84 o 
   1   3  21        1.52      -23.81     21.01 o 
   2   3  21       69.65       60.60     25.52 o 
   3   3  21        4.93        0.66     23.34 o 
   4   3  21      214.97      227.94     28.72 o 
   5   3  21       14.53       41.52     20.78 o 
   6   3  21        0.23       25.59     23.15 o 
   7   3  21       12.94       42.83     31.73 o 
  -7   4  21       45.15       52.41     14.64 o 
  -6   4  21       79.29       71.55     19.85 o 
  -5   4  21       17.90       23.99     11.85 o 
  -4   4  21        8.14        6.47     10.81 o 
  -3   4  21       86.07       97.49     12.72 o 
  -2   4  21       28.50       56.71     19.05 o 
  -1   4  21      108.15       94.42     23.74 o 
   0   4  21        6.89       13.47     36.49 o 
   1   4  21        8.54       22.49     24.39 o 
   2   4  21        1.38      -17.56     22.21 o 
   3   4  21        0.08      -28.91     23.88 o 
   4   4  21        0.78        5.12     21.03 o 
   5   4  21       76.47       82.80     22.68 o 
   6   4  21        0.12      -11.48     19.88 o 
   7   4  21       41.65       19.14     30.63 o 
  -7   5  21        0.21      -11.98     13.76 o 
  -6   5  21       19.49       25.16     15.96 o 
  -5   5  21       31.20       50.95     12.91 o 
  -4   5  21        3.04        4.95     11.47 o 
  -3   5  21       55.46       65.87     12.22 o 
  -2   5  21       10.95        3.90     12.54 o 
  -1   5  21       30.64       25.43     35.44 o 
   0   5  21      243.64      185.99     30.74 o 
   1   5  21       58.01       80.25     58.45 o 
   2   5  21      146.78      138.76     30.62 o 
   3   5  21       37.19        8.29     25.05 o 
   4   5  21       18.45       -3.57     40.86 o 
   5   5  21        0.18        6.19     33.21 o 
   6   5  21        0.37       13.78     29.62 o 
   7   5  21        4.61        4.96     34.48 o 
  -7   6  21        0.08      -19.79     13.19 o 
  -6   6  21        0.80       12.65     12.69 o 
  -5   6  21        8.89       -5.43     16.57 o 
  -4   6  21        9.79       12.99     11.46 o 
  -3   6  21       67.29       56.93     14.74 o 
  -2   6  21       17.66       15.48     17.17 o 
  -1   6  21       22.78       30.60     23.58 o 
   0   6  21        4.85        7.24     23.84 o 
   1   6  21       17.25       11.73     23.28 o 
   2   6  21       53.10       37.36     26.49 o 
   3   6  21       69.12       67.16     30.41 o 
   4   6  21        1.20      -11.62     21.15 o 
   5   6  21      108.31      104.61     23.76 o 
   6   6  21        2.25       -9.00     28.38 o 
  -6   7  21       34.90       47.33     14.56 o 
  -5   7  21        0.98      -17.34     11.56 o 
  -4   7  21        5.25      -16.23     13.51 o 
  -3   7  21       76.07       91.28     17.53 o 
  -2   7  21        3.98       11.48     12.38 o 
  -1   7  21       60.56      104.85     28.86 o 
   0   7  21       42.48       37.53     27.50 o 
   1   7  21       12.48        5.50     32.00 o 
   2   7  21       16.20        2.40     25.07 o 
   3   7  21        8.32       -2.16     26.31 o 
   4   7  21       20.23       11.85     28.08 o 
   5   7  21        1.52      -15.40     22.68 o 
   6   7  21        2.48      -26.22     33.28 o 
  -6   8  21        4.18       -7.82     15.61 o 
  -5   8  21       18.80       13.56     12.34 o 
  -4   8  21       10.71       11.02     11.77 o 
  -3   8  21        0.00       -8.76     14.90 o 
  -2   8  21       27.41       54.33     13.77 o 
  -1   8  21        1.54        0.03     24.95 o 
   0   8  21        0.22       12.59     25.52 o 
   1   8  21       22.91       -1.93     26.71 o 
   2   8  21        3.20       25.87     26.13 o 
   3   8  21        7.07       17.09     26.89 o 
   4   8  21        8.12       -1.10     28.30 o 
   5   8  21        3.85      -31.09     20.72 o 
  -5   9  21        2.05      -16.50     12.80 o 
  -4   9  21        5.38        0.83     12.36 o 
  -3   9  21        0.51       -7.83     17.93 o 
  -2   9  21        0.42       14.02     15.52 o 
  -1   9  21       13.59       29.16     26.21 o 
   0   9  21       14.80       -4.75     29.35 o 
   1   9  21       68.34       80.29     29.93 o 
   2   9  21       13.44      -10.54     24.36 o 
   3   9  21        0.05      -10.88     24.70 o 
   4   9  21        0.02       -9.92     35.44 o 
   5   9  21       15.80       32.89     38.70 o 
  -4  10  21        0.28      -14.40     13.57 o 
  -3  10  21        3.94       17.63     14.62 o 
  -2  10  21        3.11       11.11     18.07 o 
  -1  10  21        2.15       -4.52     33.06 o 
   0  10  21        0.02      -29.57     25.92 o 
   1  10  21        4.27       -6.30     25.72 o 
   2  10  21        1.00       12.76     25.30 o 
   3  10  21        8.03      -39.70     43.37 o 
   4  10  21        5.97       22.50     23.81 o 
  -3  11  21        1.32      -10.94     18.04 o 
  -2  11  21        1.20       17.28     14.11 o 
  -1  11  21        6.34      -15.50     25.70 o 
   0  11  21       25.66        9.98     28.03 o 
   1  11  21        2.73      -33.59     34.64 o 
   2  11  21       22.17       30.75     29.32 o 
  -7   0  22        4.58       18.55     18.09 o 
  -6   0  22        5.87       -5.96     15.85 o 
  -5   0  22        4.93       13.53     16.18 o 
  -4   0  22        6.33      -13.44     14.34 o 
  -3   0  22       16.18       53.42     34.38 o 
  -2   0  22      316.61      284.68     44.98 o 
  -1   0  22       70.73      101.03     38.08 o 
   0   0  22      164.75      134.37     38.09 o 
   1   0  22      121.89       82.52     38.09 o 
   2   0  22       74.89       24.33     35.97 o 
   3   0  22      108.48      140.18     43.90 o 
   4   0  22       35.06       25.39     36.49 o 
   5   0  22       28.32       56.37     30.52 o 
   6   0  22       75.44       22.86     40.73 o 
   7   0  22       89.21      160.89     37.58 o 
  -7   1  22       33.72       29.73     14.39 o 
  -6   1  22        0.05        8.11     12.82 o 
  -5   1  22        0.00        1.96     12.90 o 
  -4   1  22      167.69      177.32     15.50 o 
  -3   1  22      124.12       95.29     26.73 o 
  -2   1  22       11.36       -0.47     21.45 o 
  -1   1  22        0.92        6.44     22.98 o 
   0   1  22      189.75      152.07     38.36 o 
   1   1  22      285.96      330.66     35.34 o 
   2   1  22       30.25        8.23     33.06 o 
   3   1  22        0.60       -3.11     24.33 o 
   4   1  22      288.97      268.42     36.46 o 
   5   1  22      165.41      216.12     26.87 o 
   6   1  22        0.65       21.36     22.98 o 
   7   1  22        1.44      -16.80     22.45 o 
  -7   2  22        1.11        0.47     12.81 o 
  -6   2  22        0.05       -0.06     11.67 o 
  -5   2  22        7.37       -8.47     11.23 o 
  -4   2  22       38.95       33.58     11.57 o 
  -3   2  22        9.25      -11.94     12.65 o 
  -2   2  22       72.39      100.70     25.83 o 
  -1   2  22       87.64       69.97     25.00 o 
   0   2  22        0.71       -7.03     22.89 o 
   1   2  22        8.47      -10.09     29.35 o 
   2   2  22       20.16       85.73     26.55 o 
   3   2  22       40.49       72.31     28.77 o 
   4   2  22      197.80      207.59     35.97 o 
   5   2  22       11.14       36.99     23.59 o 
   6   2  22       97.27       64.61     23.35 o 
   7   2  22       15.91      -12.54     29.93 o 
  -7   3  22        8.76        5.22     13.82 o 
  -6   3  22        0.14        6.86     12.44 o 
  -5   3  22       58.27       94.27     14.05 o 
  -4   3  22        5.30        3.67     10.81 o 
  -3   3  22       30.44       23.73     13.59 o 
  -2   3  22        4.52       -0.78     22.89 o 
  -1   3  22       70.39       34.97     23.46 o 
   0   3  22       14.86       20.03     45.75 o 
   1   3  22      120.19       86.53     25.89 o 
   2   3  22        4.21        1.03     24.27 o 
   3   3  22       17.79       20.22     25.02 o 
   4   3  22        8.84       -9.34     24.47 o 
   5   3  22       18.55       38.71     21.13 o 
   6   3  22        9.08       -1.73     22.13 o 
   7   3  22        1.80       23.29     31.68 o 
  -7   4  22        0.08        3.65     13.28 o 
  -6   4  22        5.94        3.92     12.52 o 
  -5   4  22        9.74        4.61     15.08 o 
  -4   4  22        0.65       -8.77     10.70 o 
  -3   4  22       37.47       26.84     14.23 o 
  -2   4  22       18.27      -35.41     41.52 o 
  -1   4  22        2.19       22.50     24.52 o 
   0   4  22        1.44       13.09     43.37 o 
   1   4  22       19.44       42.97     25.22 o 
   2   4  22        5.49        4.79     27.50 o 
   3   4  22       19.90      -18.56     26.41 o 
   4   4  22       69.98       95.72     24.64 o 
   5   4  22       23.64       -0.07     20.94 o 
   6   4  22       18.63       24.64     22.16 o 
   7   4  22       10.02       -9.85     36.57 o 
  -7   5  22        0.41       -3.97     13.53 o 
  -6   5  22        6.79       -3.02     13.59 o 
  -5   5  22       14.78       25.76     13.59 o 
  -4   5  22       43.93       20.24     21.04 o 
  -3   5  22       11.58      -13.99     19.01 o 
  -2   5  22       14.92       -6.23     23.62 o 
  -1   5  22      109.91      123.51     28.39 o 
   0   5  22        1.92       68.66     27.43 o 
   1   5  22       29.42        4.45     23.48 o 
   2   5  22        0.02      -18.27     24.36 o 
   3   5  22      121.82       49.70     28.20 o 
   4   5  22        4.53       15.60     22.39 o 
   5   5  22        1.57       26.90     21.95 o 
   6   5  22       10.13       51.30     31.36 o 
  -6   6  22       10.58        6.82     13.14 o 
  -5   6  22        0.56      -20.82     13.88 o 
  -4   6  22        0.70       12.89     17.28 o 
  -3   6  22       72.06       39.35     15.28 o 
  -2   6  22        6.79       -1.02     24.34 o 
  -1   6  22       33.19       24.43     26.42 o 
   0   6  22       23.55        4.18     25.13 o 
   1   6  22       28.05        0.97     44.43 o 
   2   6  22       66.83       48.52     27.19 o 
   3   6  22        4.43       -5.09     26.00 o 
   4   6  22        2.35       12.50     22.60 o 
   5   6  22        5.91        9.47     21.63 o 
   6   6  22        3.16       35.35     31.69 o 
  -6   7  22        1.96      -16.73     24.51 o 
  -5   7  22        0.13       -7.15     23.05 o 
  -4   7  22        0.31      -11.62     14.22 o 
  -3   7  22        0.62       -7.44     13.26 o 
  -2   7  22        2.42       42.08     36.76 o 
  -1   7  22        4.74       -0.39     27.50 o 
   0   7  22       12.55       41.04     27.65 o 
   1   7  22       25.84       54.14     27.40 o 
   2   7  22       59.89       54.76     27.77 o 
   3   7  22       28.74       14.26     34.64 o 
   4   7  22        9.05       -6.73     26.75 o 
   5   7  22        7.80       49.76     25.60 o 
  -5   8  22        3.59       14.91     12.78 o 
  -4   8  22       11.92        3.32     18.49 o 
  -3   8  22        0.00      -10.41     13.69 o 
  -2   8  22        2.56       -2.83     23.87 o 
  -1   8  22        0.28       26.52     47.34 o 
   0   8  22        9.47        0.96     25.39 o 
   1   8  22       11.54      -25.68     41.52 o 
   2   8  22       39.20        5.48     40.73 o 
   3   8  22        9.68        3.80     27.06 o 
   4   8  22        1.64       -9.32     30.68 o 
   5   8  22        2.90       -5.73     23.87 o 
  -4   9  22        0.00       -7.69     14.39 o 
  -3   9  22        0.18       10.08     15.95 o 
  -2   9  22       12.29       11.68     26.27 o 
  -1   9  22        6.88       26.59     27.76 o 
   0   9  22        2.39       -3.53     25.44 o 
   1   9  22        0.45        6.22     24.18 o 
   2   9  22       24.66       27.64     27.20 o 
   3   9  22        1.70       26.59     28.18 o 
   4   9  22        5.31       11.24     49.98 o 
  -3  10  22        4.72      -18.05     13.56 o 
  -2  10  22        0.22      -23.62     44.43 o 
  -1  10  22        0.25      -12.46     26.81 o 
   0  10  22        0.04      -30.71     25.04 o 
   1  10  22        0.03      -34.81     25.78 o 
   2  10  22        4.60      -29.28     26.58 o 
   3  10  22        1.77        6.91     40.46 o 
  -1  11  22        3.91       -4.07     35.17 o 
   0  11  22        3.31       11.71     29.31 o 
   1  11  22        0.55      -15.45     35.17 o 
  -7   1  23       10.30       13.02     12.54 o 
  -6   1  23        0.08        4.03     11.96 o 
  -5   1  23        1.32       13.21     11.49 o 
  -4   1  23        9.91        4.68     22.40 o 
  -3   1  23        9.86        4.13     22.03 o 
  -2   1  23        2.20       17.65     22.98 o 
  -1   1  23        2.33      -20.46     21.21 o 
   0   1  23       19.21        7.09     56.59 o 
   1   1  23        7.62       -0.76     24.70 o 
   2   1  23       10.45       34.95     26.72 o 
   3   1  23       76.14       55.05     30.68 o 
   4   1  23       27.06       95.45     29.52 o 
   5   1  23       11.76       34.63     21.54 o 
   6   1  23        2.58       19.90     22.61 o 
   7   1  23       28.64       39.28     24.79 o 
  -7   2  23        5.91      -11.34     13.35 o 
  -6   2  23        0.48        6.64     12.02 o 
  -5   2  23       14.83       14.85     13.12 o 
  -4   2  23       11.37       10.46     22.37 o 
  -3   2  23       12.71       44.43     24.31 o 
  -2   2  23      209.37      215.70     33.07 o 
  -1   2  23        4.22       21.13     34.11 o 
   0   2  23       34.26       11.21     24.07 o 
   1   2  23       20.47       21.83     25.52 o 
   2   2  23       31.13       11.03     26.50 o 
   3   2  23       28.10       -2.07     24.85 o 
   4   2  23        6.28      -14.90     25.13 o 
   5   2  23       12.89       10.95     21.40 o 
   6   2  23       37.78       28.30     23.00 o 
  -7   3  23       33.06       10.33     26.49 o 
  -6   3  23       15.75      -15.29     12.03 o 
  -5   3  23        0.09       -8.43     12.52 o 
  -4   3  23       25.41       22.48     14.92 o 
  -3   3  23      106.18      122.62     29.06 o 
  -2   3  23        9.04       11.35     24.65 o 
  -1   3  23       15.49       16.76     25.03 o 
   0   3  23       86.54       90.37     35.97 o 
   1   3  23       55.04       51.29     26.15 o 
   2   3  23        2.59        1.50     25.03 o 
   3   3  23       45.63       25.63     27.93 o 
   4   3  23       32.34       67.75     29.74 o 
   5   3  23       81.08      106.97     24.50 o 
   6   3  23       29.21       32.85     23.19 o 
  -6   4  23       26.51       27.19     13.49 o 
  -5   4  23       11.13        3.14     15.50 o 
  -4   4  23        0.06      -16.46     29.56 o 
  -3   4  23       11.81       29.70     25.41 o 
  -2   4  23        1.65       -7.24     23.80 o 
  -1   4  23       31.55       37.60     28.56 o 
   0   4  23       47.40       46.77     29.62 o 
   1   4  23        0.95      -19.31     22.99 o 
   2   4  23      118.96      121.90     31.65 o 
   3   4  23       12.35       -0.74     27.78 o 
   4   4  23       23.18       22.32     23.65 o 
   5   4  23       10.29       35.70     21.85 o 
   6   4  23        9.75       -2.04     22.90 o 
  -6   5  23        9.12      -13.98     13.13 o 
  -5   5  23       10.78       12.63     15.32 o 
  -4   5  23        1.42      -19.95     13.30 o 
  -3   5  23       34.29       79.13     42.31 o 
  -2   5  23        2.93       29.69     25.39 o 
  -1   5  23       10.32       -0.20     29.09 o 
   0   5  23       59.35       65.27     28.70 o 
   1   5  23       30.08       11.60     24.85 o 
   2   5  23      116.36       99.15     31.08 o 
   3   5  23        1.61      -16.36     26.03 o 
   4   5  23        0.69      -16.76     28.51 o 
   5   5  23       27.48       47.15     23.22 o 
   6   5  23        2.18       50.33     31.60 o 
  -5   6  23        0.90      -20.11     16.33 o 
  -4   6  23        7.35        0.32     30.59 o 
  -3   6  23       16.30       10.23     26.68 o 
  -2   6  23       11.38       -6.03     30.94 o 
  -1   6  23       16.26      -12.88     33.06 o 
   0   6  23       40.67       16.18     44.43 o 
   1   6  23        3.01      -24.54     24.36 o 
   2   6  23       54.76       22.27     49.72 o 
   3   6  23        0.86      -14.79     26.60 o 
   4   6  23        2.18        3.72     24.03 o 
   5   6  23        7.17       16.11     33.28 o 
  -5   7  23       11.18        0.25     22.75 o 
  -4   7  23        5.60        6.29     15.30 o 
  -3   7  23        1.23        0.57     25.82 o 
  -2   7  23       23.22       37.79     26.49 o 
  -1   7  23        4.61       -6.28     26.18 o 
   0   7  23        0.05       -2.79     25.92 o 
   1   7  23        6.65       14.03     27.37 o 
   2   7  23        5.54        3.01     26.30 o 
   3   7  23       13.07       13.86     27.55 o 
   4   7  23        6.18       -8.90     27.77 o 
   5   7  23       18.16       28.32     24.53 o 
  -4   8  23        1.63        2.38     34.97 o 
  -3   8  23        0.79       -2.88     27.45 o 
  -2   8  23        6.25       11.12     27.69 o 
  -1   8  23       24.68       47.58     28.65 o 
   0   8  23        6.54       20.01     27.57 o 
   1   8  23       14.60       -1.30     26.91 o 
   2   8  23        1.17        9.86     27.09 o 
   3   8  23        0.54       -1.19     27.39 o 
   4   8  23        2.17       17.54     29.83 o 
  -3   9  23        5.20        3.30     27.54 o 
  -2   9  23       34.57       38.88     28.07 o 
  -1   9  23        2.45        4.10     25.30 o 
   0   9  23        4.71       23.51     28.35 o 
   1   9  23        6.43       21.95     52.89 o 
   2   9  23        0.79        5.02     26.98 o 
   3   9  23       22.57       58.00     32.28 o 
  -2  10  23        2.10       25.67     28.56 o 
  -1  10  23        0.35       -4.23     28.21 o 
   0  10  23       19.84      -16.84     26.18 o 
   1  10  23        0.83      -23.88     29.88 o 
  -6   0  24        3.91       10.37     17.60 o 
  -5   0  24        3.41       41.78     35.96 o 
  -4   0  24       18.57        0.53     32.79 o 
  -3   0  24        1.88      -33.85     32.26 o 
  -2   0  24        1.48       -3.17     33.32 o 
  -1   0  24        0.83      -12.69     33.85 o 
   0   0  24       45.46       30.15     38.61 o 
   1   0  24       15.96      -17.98     34.38 o 
   2   0  24       48.77       75.64     39.14 o 
   3   0  24       38.24       39.67     41.26 o 
   4   0  24       25.69       13.75     38.61 o 
   5   0  24       11.51       39.00     31.25 o 
   6   0  24       20.74       12.91     32.53 o 
  -6   1  24        0.35        5.17     12.06 o 
  -5   1  24        0.22       -4.96     22.06 o 
  -4   1  24       37.55       43.04     49.45 o 
  -3   1  24        9.37       21.97     25.60 o 
  -2   1  24       30.60       27.83     23.86 o 
  -1   1  24        9.04      -24.68     22.40 o 
   0   1  24        1.96       35.17     25.06 o 
   1   1  24       19.51       43.03     26.74 o 
   2   1  24        2.74       12.57     27.33 o 
   3   1  24        0.87      -37.71     25.14 o 
   4   1  24        0.00        4.45     27.06 o 
   5   1  24       11.16        9.15     21.32 o 
   6   1  24        2.29       19.20     24.73 o 
  -6   2  24        0.39        5.28     12.56 o 
  -5   2  24       20.14      -18.77     23.34 o 
  -4   2  24       10.80      -14.18     32.26 o 
  -3   2  24        4.82       -2.52     25.14 o 
  -2   2  24        1.85       26.28     24.27 o 
  -1   2  24        1.96       13.22     25.51 o 
   0   2  24       15.41       20.34     26.73 o 
   1   2  24       76.76       44.38     28.44 o 
   2   2  24        0.31       -3.95     26.20 o 
   3   2  24        2.78       18.65     27.93 o 
   4   2  24       25.48       10.59     27.71 o 
   5   2  24       26.50       54.43     22.74 o 
   6   2  24        0.07       22.22     22.66 o 
  -6   3  24        0.69       -8.03     18.85 o 
  -5   3  24       21.83        1.82     37.55 o 
  -4   3  24        0.06       25.22     25.98 o 
  -3   3  24        1.06       20.90     38.34 o 
  -2   3  24        2.10       26.53     27.77 o 
  -1   3  24       18.80       17.96     26.88 o 
   0   3  24        0.76      -33.72     22.48 o 
   1   3  24       46.83       40.08     31.74 o 
   2   3  24        1.31        4.12     34.91 o 
   3   3  24        8.51       -0.55     27.54 o 
   4   3  24        0.16        2.99     37.02 o 
   5   3  24       10.85        5.91     21.65 o 
   6   3  24       28.34       27.37     24.10 o 
  -6   4  24        2.17       20.14     16.92 o 
  -5   4  24        1.03        9.52     15.10 o 
  -4   4  24       24.95       -2.17     25.77 o 
  -3   4  24        3.57      -14.45     24.17 o 
  -2   4  24       30.70       33.37     26.86 o 
  -1   4  24       16.02        7.21     26.27 o 
   0   4  24        1.93       -6.41     35.70 o 
   1   4  24        8.92       27.94     32.53 o 
   2   4  24       15.07       48.06     28.06 o 
   3   4  24       27.60       49.37     30.23 o 
   4   4  24       35.02       82.27     26.25 o 
   5   4  24       13.20       33.12     23.06 o 
  -5   5  24        5.44       21.79     16.52 o 
  -4   5  24        3.04       18.10     26.13 o 
  -3   5  24       16.00       40.12     27.61 o 
  -2   5  24        0.32       35.79     27.39 o 
  -1   5  24       12.24      -40.00     26.71 o 
   0   5  24        4.99       44.28     26.49 o 
   1   5  24        3.26       13.41     69.02 o 
   2   5  24       10.46       -2.33     35.44 o 
   3   5  24        0.06       -9.45     61.35 o 
   4   5  24        3.43       10.61     24.09 o 
   5   5  24       12.23       -2.40     22.67 o 
  -5   6  24        2.17      -15.67     25.26 o 
  -4   6  24        1.46       -2.23     26.03 o 
  -3   6  24        0.07      -34.49     23.00 o 
  -2   6  24       27.61      -12.39     25.92 o 
  -1   6  24        0.04      -15.65     25.73 o 
   0   6  24       11.61       46.02     29.24 o 
   1   6  24        0.15       39.48     28.92 o 
   2   6  24       26.31       19.69     29.35 o 
   3   6  24       17.89       22.63     29.35 o 
   4   6  24        3.17      -29.77     25.67 o 
   5   6  24        3.87        5.50     25.98 o 
  -4   7  24        0.79        3.45     25.34 o 
  -3   7  24        4.01      -28.07     32.00 o 
  -2   7  24        1.11       30.56     27.87 o 
  -1   7  24       30.89        8.22     55.53 o 
   0   7  24        8.37        6.32     27.88 o 
   1   7  24       10.13       15.04     51.57 o 
   2   7  24        0.01        8.90     28.36 o 
   3   7  24        0.09       23.10     32.53 o 
   4   7  24       10.10       -6.17     61.35 o 
  -3   8  24        2.63       -0.76     27.65 o 
  -2   8  24        2.11      -17.62     40.20 o 
  -1   8  24       23.67        4.52     27.87 o 
   0   8  24       15.27       12.79     28.75 o 
   1   8  24        0.12        4.01     27.77 o 
   2   8  24        3.01      -37.56     25.04 o 
   3   8  24       13.88      -12.99     28.76 o 
  -2   9  24        3.38       25.04     29.85 o 
  -1   9  24        3.08      -15.63     27.81 o 
   0   9  24        5.40       15.59     28.72 o 
   1   9  24        0.68      -38.57     27.06 o 
   2   9  24        0.01        5.69     32.53 o 
  -6   1  25        5.86       -6.60     33.85 o 
  -5   1  25        0.05       -4.12     24.65 o 
  -4   1  25       10.60       -7.18     25.02 o 
  -3   1  25        7.40       20.07     25.02 o 
  -2   1  25        9.76      -25.44     24.44 o 
  -1   1  25        0.00       19.88     26.92 o 
   0   1  25       12.32        3.25     26.36 o 
   1   1  25       21.81       37.02     26.69 o 
   2   1  25        3.05      -25.95     26.48 o 
   3   1  25        0.58       -4.21     27.27 o 
   4   1  25        5.08      -28.96     26.17 o 
   5   1  25        0.23        9.16     21.05 o 
  -5   2  25        0.13      -16.36     29.88 o 
  -4   2  25        7.32       28.57     26.97 o 
  -3   2  25       12.50      -25.41     25.19 o 
  -2   2  25       55.24       48.40     28.05 o 
  -1   2  25       11.72        0.41     25.62 o 
   0   2  25       34.52       18.46     27.49 o 
   1   2  25       19.50       40.67     33.06 o 
   2   2  25        0.09        7.02     27.61 o 
   3   2  25        3.52       12.14     27.71 o 
   4   2  25        4.64       10.54     27.07 o 
   5   2  25       11.68       30.84     22.86 o 
  -5   3  25        1.87      -42.44     28.30 o 
  -4   3  25       27.78       56.19     27.85 o 
  -3   3  25        0.00      -24.75     23.75 o 
  -2   3  25        0.28      -16.08     25.19 o 
  -1   3  25        0.00       -0.53     27.29 o 
   0   3  25        7.18       30.89     27.64 o 
   1   3  25        0.62        5.83     27.61 o 
   2   3  25       39.16       81.28     30.77 o 
   3   3  25       36.63       24.30     28.97 o 
   4   3  25        1.50       52.75     51.30 o 
   5   3  25       10.18      -14.00     20.81 o 
  -5   4  25       22.14       -6.59     26.86 o 
  -4   4  25        2.97      -32.96     26.05 o 
  -3   4  25        8.62      -42.00     47.34 o 
  -2   4  25       34.58       40.37     28.24 o 
  -1   4  25        1.31       -2.23     29.35 o 
   0   4  25       10.90       23.92     34.64 o 
   1   4  25        1.59       38.48     29.74 o 
   2   4  25        1.17       33.73     29.73 o 
   3   4  25       30.99       25.11     29.99 o 
   4   4  25       10.12      -19.76     28.75 o 
   5   4  25       19.13       24.75     22.51 o 
  -4   5  25       24.38       37.93     26.97 o 
  -3   5  25        3.01       19.00     27.23 o 
  -2   5  25        1.31       26.42     26.03 o 
  -1   5  25       47.07       17.49     26.58 o 
   0   5  25        0.00       16.34     26.31 o 
   1   5  25       24.07       41.18     37.82 o 
   2   5  25       21.52      -42.24     36.76 o 
   3   5  25        1.32      -10.32     28.58 o 
   4   5  25        6.63       34.33     25.46 o 
  -4   6  25        6.67      -21.09     24.75 o 
  -3   6  25        0.87      -11.14     26.93 o 
  -2   6  25        2.60      -37.15     24.77 o 
  -1   6  25        4.42      -10.67     25.83 o 
   0   6  25       18.91       36.56     29.35 o 
   1   6  25       11.34       10.50     33.58 o 
   2   6  25        1.45      -18.88     28.46 o 
   3   6  25       59.11       35.07     50.78 o 
   4   6  25        7.23       15.76     46.01 o 
  -3   7  25        0.96       18.32     27.07 o 
  -2   7  25       14.60       40.35     41.25 o 
  -1   7  25       32.22       46.52     30.04 o 
   0   7  25       16.28       -7.43     26.79 o 
   1   7  25        4.39        1.55     27.94 o 
   2   7  25        5.48        2.11     29.08 o 
   3   7  25        5.64      -36.70     30.15 o 
  -2   8  25       52.55       54.33     30.58 o 
  -1   8  25        0.08       -2.84     27.83 o 
   0   8  25        3.62        3.40     27.31 o 
   1   8  25        9.76       29.39     30.01 o 
   2   8  25        3.77       14.18     29.94 o 
  -5   0  26        0.01      -19.04     33.32 o 
  -4   0  26        0.16      -19.57     34.38 o 
  -3   0  26        0.27      -47.60     31.73 o 
  -2   0  26       17.54      -14.28     36.49 o 
  -1   0  26        1.83        7.40     39.14 o 
   0   0  26       14.10       26.97     39.67 o 
   1   0  26        0.35      -12.69     39.14 o 
   2   0  26       16.08       24.86     39.14 o 
   3   0  26        1.70      -10.58     35.96 o 
   4   0  26       10.74       11.11     39.67 o 
   5   0  26       10.05        9.07     52.89 o 
  -5   1  26        4.08       -6.12     25.62 o 
  -4   1  26        0.01       -4.27     35.70 o 
  -3   1  26        1.42      -19.41     29.35 o 
  -2   1  26        2.08        7.19     43.90 o 
  -1   1  26       22.32        7.87     27.67 o 
   0   1  26        1.85      -21.72     25.05 o 
   1   1  26       15.57       14.61     28.42 o 
   2   1  26        9.91       35.89     30.94 o 
   3   1  26        0.53       -7.74     27.49 o 
   4   1  26        0.37        3.89     33.32 o 
  -5   2  26        3.26      -36.30     26.20 o 
  -4   2  26        3.64       -3.22     30.94 o 
  -3   2  26        4.23      -35.43     23.62 o 
  -2   2  26        0.60       18.79     27.47 o 
  -1   2  26        4.27      -10.31     27.18 o 
   0   2  26        2.56      -31.50     25.05 o 
   1   2  26        1.41       -0.55     28.56 o 
   2   2  26       13.79       -0.81     28.02 o 
   3   2  26        1.75       21.19     29.16 o 
   4   2  26        9.85       20.11     29.67 o 
  -4   3  26       14.51       17.49     28.04 o 
  -3   3  26        0.23      -19.62     39.14 o 
  -2   3  26        2.01      -21.76     25.89 o 
  -1   3  26        0.82      -29.48     26.64 o 
   0   3  26        0.01      -36.60     26.96 o 
   1   3  26        4.38       11.37     40.99 o 
   2   3  26        3.35        8.79     44.69 o 
   3   3  26        2.89       11.70     30.98 o 
   4   3  26        2.99       38.09     32.79 o 
  -4   4  26       14.82       12.69     28.05 o 
  -3   4  26       12.30       -1.71     27.27 o 
  -2   4  26       11.33       37.84     28.84 o 
  -1   4  26        1.79        6.89     28.22 o 
   0   4  26        0.64      -26.42     27.55 o 
   1   4  26        0.28      -38.50     25.67 o 
   2   4  26        1.11      -30.15     27.06 o 
   3   4  26        8.82       36.27     32.79 o 
   4   4  26        4.08        7.96     46.24 o 
  -3   5  26        1.16      -38.97     25.98 o 
  -2   5  26        3.69      -12.56     25.15 o 
  -1   5  26       12.00      -12.02     26.93 o 
   0   5  26        0.31      -28.47     48.92 o 
   1   5  26        0.20       30.80     29.88 o 
   2   5  26        4.39      -29.16     32.53 o 
   3   5  26        6.51        6.26     30.75 o 
  -3   6  26       39.89       75.50     31.00 o 
  -2   6  26       10.08       68.87     31.39 o 
  -1   6  26        0.18      -22.27     27.00 o 
   0   6  26        0.04      -25.74     25.03 o 
   1   6  26        2.84       61.85     31.51 o 
   2   6  26        0.11      -31.21     28.08 o 
  -1   7  26        1.35       26.80     52.36 o 
   0   7  26        0.95      -36.81     32.79 o 
   1   7  26        0.03      -21.17     31.20 o 
  -4   1  27        0.89      -41.36     33.32 o 
  -3   1  27        1.51      -24.86     25.77 o 
  -2   1  27       25.77       42.74     28.62 o 
  -1   1  27        0.20       18.89     27.49 o 
   0   1  27        1.68        8.70     55.53 o 
   1   1  27        0.70       -1.05     34.64 o 
   2   1  27        4.24       40.09     30.65 o 
   3   1  27        0.86      -40.94     27.29 o 
  -4   2  27        2.67       -1.45     27.11 o 
  -3   2  27        0.01      -18.13     28.02 o 
  -2   2  27        4.77       16.58     53.42 o 
  -1   2  27        3.60       40.88     28.94 o 
   0   2  27        4.01       -1.96     28.39 o 
   1   2  27       13.42       59.72     30.34 o 
   2   2  27        7.74       -4.81     29.31 o 
   3   2  27       17.18        2.12     30.27 o 
  -3   3  27       10.77       48.79     31.15 o 
  -2   3  27       40.63       25.08     29.61 o 
  -1   3  27       11.09        4.76     56.86 o 
   0   3  27        0.32      -21.38     27.61 o 
   1   3  27        0.17      -15.76     28.61 o 
   2   3  27        9.11       -7.93     29.88 o 
   3   3  27       24.77       50.80     32.60 o 
  -3   4  27        1.89      -32.93     26.11 o 
  -2   4  27        2.77      -24.66     28.23 o 
  -1   4  27        1.65       29.66     30.87 o 
   0   4  27        2.39      -33.64     27.06 o 
   1   4  27       13.02       24.65     29.89 o 
   2   4  27       12.80       -4.58     34.64 o 
  -2   5  27       13.74      -25.73     37.02 o 
  -1   5  27        0.00       26.79     30.23 o 
   0   5  27       24.32       15.30     29.44 o 
   1   5  27        7.53       42.76     32.10 o 
   2   5  27        0.63      -31.33     28.16 o 
   0   6  27        9.60       11.66     30.41 o 
  -2   0  28        4.14      -19.57     39.67 o 
  -1   0  28        5.07       33.85     41.25 o 
   0   0  28        5.10      -26.44     39.67 o 
   1   0  28        0.14       20.63     41.78 o 
   2   0  28       11.60        7.40     39.67 o 
  -2   1  28       14.29      -14.25     35.70 o 
  -1   1  28        1.36       42.54     30.34 o 
   0   1  28        0.06      -10.28     28.84 o 
   1   1  28        1.14       39.06     30.18 o 
   2   1  28        9.29       11.23     28.84 o 
  -2   2  28        0.10      -41.32     27.54 o 
  -1   2  28        2.54        3.05     28.58 o 
   0   2  28        0.09       -0.36     29.67 o 
   1   2  28        0.04      -41.67     27.78 o 
   2   2  28        3.28       13.00     31.76 o 
  -1   3  28        0.82       -9.52     29.47 o 
   0   3  28        6.29        5.66     29.73 o 
   1   3  28        3.75       18.79     30.72 o 
   0   4  28        5.04        3.12     31.56 o 
                                                 
